# Supplementary material for: Elucidation of the MicroRNA Transcriptome in Western Corn Rootworm Reveals Its Dynamic and Evolutionary Complexity
Source: Genomics Proteomics Bioinformatics. 2021 Feb 17;19(5):800–14. doi: 10.1016/j.gpb.2019.03.008 (PMC9170749; doi:10.1016/j.gpb.2019.03.008)
Supplement: Supplementary Table S1 [file mmc6.xlsx]

## Sheet: Sheet1
Table S1 Length distribution of sRNAs in the different libraries of western corn rootworm (WCR)
Length (nt)	Egg R1	Egg R2	Egg R3	1st Instar R1	1st instar R2	1st instar R3	2nd instar R1	2nd instar R2	2nd instar R3	Early pupae R1	Early pupae R2	Early pupae R3	Late pupae R1	Late pupae R2	Late pupae R3	Adult R1	Adult R2	Adult R3
18	273183	457402	293143	162957	293429	212022	56846	291120	184293	116282	468219	372373	548864	422065	447562	98685	90723	105381
19	315606	493891	318014	164585	259765	209045	69716	299440	211838	157430	465815	374617	531100	463232	457929	81317	66654	80954
20	378507	557660	368282	344791	478327	415048	98710	405815	290708	247883	623024	525268	600715	614609	606448	111725	113073	135223
21	509652	700375	466118	720911	861694	802516	176989	712596	581087	399008	767835	713945	662242	750375	782971	265659	348930	378535
22	1000263	1340421	862237	1946169	2084966	2451631	332942	1253939	1051880	659043	1063167	1096856	765075	1010171	1096143	656416	886769	1034134
23	504875	650914	449617	1114793	1184331	1291999	366106	994845	839992	418225	594940	547471	599578	991246	598037	179775	284510	317255
24	513503	635935	446090	456112	469304	459102	333662	530747	477328	407140	476108	459410	466726	484472	479077	78657	101781	133543
25	679575	780412	560449	622356	562719	649385	437048	555401	516229	410466	437507	404128	417923	482502	469615	88864	145929	166679
26	1403825	1463120	1092743	3125837	2619472	3235607	869394	1347521	1230043	1000125	883976	755868	691799	915447	1197146	193566	412808	510921
27	3553411	3462453	2628086	7808597	6146298	7907879	2443152	4171061	3674877	2508631	2229665	1715972	1420151	2166454	3003465	490916	873549	1112810
28	2236750	2241045	1657211	2851317	2100591	2935097	2027814	3002121	2664933	1767729	1764337	1688734	1310568	1506357	1641858	239353	366910	426288
29	722268	844856	591243	367699	261396	402956	860766	800799	824751	934834	881134	1027741	657941	607373	633194	47564	61251	76068
Total	12091418	13628484	9733233	19686124	17322292	20972287	8073145	14365405	12547959	9026796	10655727	9682383	8672682	10414303	11413445	2532497	3752887	4477791
