# Supplementary material for: Elucidation of the MicroRNA Transcriptome in Western Corn Rootworm Reveals Its Dynamic and Evolutionary Complexity
Source: Genomics Proteomics Bioinformatics. 2021 Feb 17;19(5):800–14. doi: 10.1016/j.gpb.2019.03.008 (PMC9170749; doi:10.1016/j.gpb.2019.03.008)
Supplement: Supplementary Table S2 [file mmc7.xlsx]

## Sheet: Sheet1
Table S2 Length distribution of sRNAs in the different libraries of northern corn rootworm (NCR)
Length (nt)	1st instar	2nd instar
18	295665	333948
19	270751	309802
20	403895	415752
21	1229860	1068747
22	1938654	1374854
23	1273177	889962
24	462109	443374
25	449642	442072
26	1762007	1375571
27	5693929	4512806
28	3624732	3339546
29	692400	679946
Total	18096821	15186380
