# Supplementary material for: Elucidation of the MicroRNA Transcriptome in Western Corn Rootworm Reveals Its Dynamic and Evolutionary Complexity
Source: Genomics Proteomics Bioinformatics. 2021 Feb 17;19(5):800–14. doi: 10.1016/j.gpb.2019.03.008 (PMC9170749; doi:10.1016/j.gpb.2019.03.008)
Supplement: Supplementary Table S3 [file mmc8.xlsx]

## Sheet: Sheet1
Table S3 Identified miRNAs in WCR and NCR
miRNA ID*	Mature miRNA	NCR**	Changes in NCR***	Pre-miRNA
dvi-bantam	UGAGAUCAUUGUGAAAGCUGUUU	√		CUGGUUUUCACAGUGAUUUGCAGAUGGUUUUGAUUCUGAGAUCAUUGUGAAAGCUGUUU
dvi-let-7	UGAGGUAGUAGGUUGUAUAGU	√		UGAGGUAGUAGGUUGUAUAGUAAGGAUUACACCAUUUUGGAGUACUGUACAGCCUGCUAACUUUCCU
dvi-mir-iab-4	ACGUAUACUGAAUGUAUCCUGA	√		ACGUAUACUGAAUGUAUCCUGAGUGUCUUCUGUCCGGUAUACCUUCAGUAUACGUAA
dvi-mir-1	UGGAAUGUAAAGAAGUAUGGA	√		CGUACUUCCUUACUAUCCCAUAGUGUUAUUAAUCGUAUGGAAUGUAAAGAAGUAUGGA
dvi-mir-2a	UCACAGCCAGCUUUGAUGAG	√		CGUCAGAGUUGGCAGUUUUAGAUUAUCGUUCUAUCACAGCCAGCUUUGAUGAG
dvi-mir-2b	UCACAGCCAGCUUUGAUGAG	√		CAUCAAGUGGUUGUGAAACGGAUAAUUGGCUCGUAUCACAGCCAGCUUUGAUGAG
dvi-mir-2c	UCACAGCCAGCUUUGAUGAG	√		CAUCAACUGGAUGUGAAAUGUUUUUACUUUCAUAUCACAGCCAGCUUUGAUGAG
dvi-mir-7	UGGAAGACUAGUGAUUUUGUUGUU	√		UGGAAGACUAGUGAUUUUGUUGUUCUGUUUUUAUUAACAAGGAAUCACUAAUCAUCCCAU
dvi-mir-8	UAAUACUGUCAGGUAAAGAUGUC	√		CAUCUUACCGGGCAGCAUUAGACUUUUUGAGCAUUCUAAUACUGUCAGGUAAAGAUGUC
dvi-mir-9a	UCUUUGGUGAUCUAGUUGUAUG	√	8:G>U,15:U>C	UCUUUGGUGAUCUAGUUGUAUGAGUAUUUUUUAUUUCAUAAAGCUGGUUCAGCAAAGCAC
dvi-mir-9b	UCUUUGGUUAUCUAGCUGUAUGA	√	15:A>G	UCUUUGGUUAUCUAGCUGUAUGAGUAUUUUUAACAUCAUAAAGCUAGAUUACCGGGGUUA
dvi-mir-9c	UCUUUGGUGAUCUAGUUGUAUG	√		UCUUUGGUGAUCUAGUUGUAUGAGUAUUUUUUAUUUCAUAAAGCUGGUUCAGCAAAGCAC
dvi-mir-9d	UCUUUGGUGAUCUAGUUGUAUG	√		UCUUUGGUGAUCUAGUUGUAUGAGUAUUUUUUAUUUCAUAAAGCUGGUUCAGCAAAGCAC
dvi-mir-9e	UAGUACUUUAGCUGUAGAUCC	√		AGUCUAUAGUUAAGGUUGCUAAUUUUAUUUUUAUAUUAGUACUUUAGCUGUAGAUCC
dvi-mir-10	UACCCUGUAGAUCCGAAUUUGU	√		UACCCUGUAGAUCCGAAUUUGUUUGAUAUUAGGCGACAAAUUCGGUUCUAGAGAGGUUUG
dvi-mir-11	CAUCACAGGCAGAGUUCUAGCU	√		CGGGAACUCUAUCUGUGACAUGUGUGUCACUAUUAUUCACAUCACAGGCAGAGUUCUAGCU
dvi-mir-12	GGAGUAUUACAUCAGGUACUGGU	√		GGAGUAUUACAUCAGGUACUGGUAGAGUUGUGAAACUACCUGUUCCUGGGUAAUACUUAUU
dvi-mir-13a	UAUCACAGCCACUUUGAUGAGCU	√		UUCAUCAAUUUGGUUGUGAAUUCUUUUAUUUCAAGAUAUCACAGCCACUUUGAUGAGCU
dvi-mir-13b	UAUCACAGCCAUUUUGACGAGU	√		GCGUCAACUUGGUUGUGAAACCUUUUUAUCAGUGGUAUCACAGCCAUUUUGACGAGU
dvi-mir-14	UCAGUCUUUUUCUCUCUCCUAU	√		AGGGGAAAGAUCUAGGCUCACUUUUUUUUAAUAUAGUCAGUCUUUUUCUCUCUCCUAU
dvi-mir-29	UAGCACCAUUCGAAAUCAGUUC	√		ACUGUUUUCUUGUGGUGUCAAGAUUUGAUUUAAUUCUAGCACCAUUCGAAAUCAGUUC
dvi-mir-34	UGGCAGUGUGGUUAGCUGGUUGUG	√		UGGCAGUGUGGUUAGCUGGUUGUGAUACUUGAACCACGACCACUAUCCAUACUUCCUUC
dvi-mir-71	UCUCACUACCUUGUCUUUCAUG	√		UGAAAGACAUGGGUAGUGAGAUGUUCAUAUUUUUUGUCUCACUACCUUGUCUUUCAUG
dvi-mir-87	GUGAGCAAAGAUUCAGGUGUAU	√		ACGCUUGAACUUUGUUUUUCCUGUGUCAUUAAACUAGGUGAGCAAAGAUUCAGGUGUAU
dvi-mir-92a	UAUUGCACUAGUCCCGGCCUAU	√		AGUCCGUGAUUCGUGACAAUAUUGUGUUUUUGACUAAUAUUGCACUAGUCCCGGCCUAU
dvi-mir-92b	AAUUGCACUUGUCCCGGCCUGC	√		AGGUCGUGGCUUGGGCAAAUUUGUUGUUAAGGUUCAAAUUGCACUUGUCCCGGCCUGC
dvi-mir-92c	UAUUGCACCAGUCCCGGCCUGA	√		GGGUUGGAAUUGGUGCAAAAUGUGGUAUUUGAUCAUAUUGCACCAGUCCCGGCCUGA
dvi-mir-100	AACCCGUAGAUCCGAACUUGUG	√		AACCCGUAGAUCCGAACUUGUGUCUUUUUUUAACACUCACGAGUUCGCUUUUACAGGUACU
dvi-mir-124a	UAAGGCACGCGGUGAAUGCCA	√		GUGUUCACUGUGGGCCUUUAUGUUCAAUAAUUUGUCAUAAGGCACGCGGUGAAUGCCA
dvi-mir-124b	UAAGGCACGCGGUGAAUGCCA	√		GUGUUCACUGUGGGCCUUUAUGUUCAAUAUUUUGUCAUAAGGCACGCGGUGAAUGCCA
dvi-mir-124c	UAAGGCACGCGGUGAAUGCCA	√		GUGUUCACUGUGGGCCUUUAUGUUCAAUAUUUUGUCAUAAGGCACGCGGUGAAUGCCA
dvi-mir-125	UCCCUGAGACCCUUACUUGUGA	√		UCCCUGAGACCCUUACUUGUGACGUCACUUGCACUCUCACAAGUUUGUGACUCGGGUAUU
dvi-mir-133a	UUGGUCCCCUUCAACCAGCUGU	√		AGCUGGUUGAAACCGGGUCAAAUUUUUUGUUUGUUAUUUGGUCCCCUUCAACCAGCUGU
dvi-mir-133b	UUGGUCCCCUUCAACCAGCUGU	√		AGCUGGUUGAAACCGGGUCAAAUUUUUUGUUUGUUAUUUGGUCCCCUUCAACCAGCUGU
dvi-mir-137	UAUUGCUUGAGAAUACACGUAG	√		ACGUGUAUUCUUGGGUAAUUAACACAUAUUUGGGGAUGUUAUUGCUUGAGAAUACACGUAG
dvi-mir-184	UGGACGGAGAACUGAUAAGGGC	√		CCUUGUCAUUCUCACGCCCGGUGUAUUUCGACGACUGGACGGAGAACUGAUAAGGGC
dvi-mir-190	AGAUAUGUUUGAUAUUCUUGGUUG	√		AGAUAUGUUUGAUAUUCUUGGUUGUAGUUUAAGAAGCACCCAGGAGUCAAACAUAUUAUUA
dvi-mir-193	UACUGGCCUGUUAAGUCCCAAG	√		UGGGCCUUAUAGGUUCAGUUGACAAUAUAGAGUUCUACUGGCCUGUUAAGUCCCAAG
dvi-mir-210	CUUGUGCGUGUGACAGCGGCU	√		CUGCUGGACGCUGCACAAGAGAUUCUAUUUAACUCUUGUGCGUGUGACAGCGGCU
dvi-mir-219	UGAUUGUCCAAACGCAAUUC	√		UGAUUGUCCAAACGCAAUUCUUGUGGUAAUGAUCAAGAACUGUGUGUGGACAUCAGU
dvi-mir-252	CUAAGUACUAGUGCCGCAGGAG	√		CUAAGUACUAGUGCCGCAGGAGUACAUUUGAUCUCCUGCUGCUCAAGUGCUUAUCA
dvi-mir-263a	AAUGGCACUAGAAGAAUUCACG	√		AAUGGCACUAGAAGAAUUCACGGGGAUAUUUUUUAACUGCCCGUGGUCUUUGAGUGCCAUCCC
dvi-mir-263b	CUUGGCACUGGAAGAAUUCACAGA	√		CUUGGCACUGGAAGAAUUCACAGAUUGUCUUGAAUCGUGGAUCUUUUAAUGCCAUAUU
dvi-mir-275a	UCAGGUACCUGAAGUAGCGCG	√		CGCUACCUCGGUAUCUAGGCUGUAUCAUUUGCUAGUCAGGUACCUGAAGUAGCGCG
dvi-mir-275b	UCAGGUACCUGAAGUAGCGCG	√		CGCUACCUCGGUAUCUAGGCUGUAUCAUUUGCUAGUCAGGUACCUGAAGUAGCGCG
dvi-mir-276	UAGGAACUUCAUACCGUGCUCU	√		AGCGAGGUAUAGAGUUCCUACGUGAUUUCUAUUGUAGGAACUUCAUACCGUGCUCU
dvi-mir-277a	UAAAUGCACUAUCUGGUACGACA	√		UCGUGCCAGAAGCGCGUUUACACCGUUAAAGGUUCUGAUUGAAGUCUGUAAAUGCACUAUCUGGUACGACA
dvi-mir-277b	UAAAUGCACUAUCUGGUACGACA	√		UCGUGCCAGAAGCGCGUUUACACCGUUAAAGGUUCUGAUUGAAGUCUGUAAAUGCACUAUCUGGUACGACA
dvi-mir-279a	UGACUAGAUCCACACUCAUUAA	√		AAUGAGUGGAGGUCCAGUAACACGGUUUUUUGCAUUCGUGACUAGAUCCACACUCAUUAA
dvi-mir-279b	UGACUAGAUGGAACACUCGCCU	√		GCUUGUGUUCCGUCUAUGUUGCAUGAGUUUUUAAUUGUGACUAGAUGGAACACUCGCCU
dvi-mir-281a	AAGAGAGCUAUCCGUCGACAGU	√		AAGAGAGCUAUCCGUCGACAGUAUAUAUUUUACACUGUCAUGGAGUUGCUCUCUUUA
dvi-mir-281b	AAGAGAGCUAUCCGUCGACAGU	√		AAGAGAGCUAUCCGUCGACAGUAUAUAUUUUACACUGUCAUGGAGUUGCUCUCUUUA
dvi-mir-282	UAGCCUCUCCUAGGCUUUGUCU	√		UAGCCUCUCCUAGGCUUUGUCUGGGUGGAAUGAAAUGGACAUAGCCUAACUGAGGUUAAC
dvi-mir-283	AAAUAUCAGCUGGUAAUUCUGGG	√		AAAUAUCAGCUGGUAAUUCUGGGUGGUUGUUGAUCCCAGAAUAUCAGCGGAUAUUAUCA
dvi-mir-305a	AUUGUACUUCAUCAGGUGCUC	√		AUUGUACUUCAUCAGGUGCUCUGGUAUGUUAGUUUCCCGACACCUGUUGGAGUGCACUAA
dvi-mir-305b	AUUGUACUUCAUCAGGUGCUC	√		AUUGUACUUCAUCAGGUGCUCUGGUAUGUUAGUUUCCCGACACCUGUUGGAGUGCACUAA
dvi-mir-307a	UCACAACCUCCUUGAGUGAGC	√		UCACUCAACCUGGGUGUGAUGUGAACUUUAUCCAUCACAACCUCCUUGAGUGAGC
dvi-mir-307b	UCACAACCUCCUUGAGUGAGC	√		UCACUCAACCUGGGUGUGAUGUGAACUUUAUCCAUCACAACCUCCUUGAGUGAGC
dvi-mir-315	UUUUGAUUGUUGCUCAGAAAGCC	√		UUUUGAUUGUUGCUCAGAAAGCCGUGAUUUUUGUAGGCUUUCGGGCAGUAAUCAAUUCC
dvi-mir-317a	UGAACACAGCUGGUGGUAUCUCAGU	√		UGGGAUCCGCCCUGUGUUGACUCAUACAUUAGAACAGUGAACACAGCUGGUGGUAUCUCAGU
dvi-mir-317b	UGAACACAGCUGGUGGUAUCUCAGU	√		UGGGAUCCGCCCUGUGUUGACUCAUAAAUUAGAACAGUGAACACAGCUGGUGGUAUCUCAGU
dvi-mir-750a	CCAGAUCUAACUCUUCCAUGCGA	√		AGGUGGAAGGAGUAGGUCUUAGCAACAUUUCAGAAAGUGCCAGAUCUAACUCUUCCAUGCGA
dvi-mir-750b	CCAGAUCUAACUCUUCCAUGCGA	√		AGGUGGAAGGAGUAGGUCUUAGCAACAUUUCAGAAGUGCCAGAUCUAACUCUUCCAUGCGA
dvi-mir-927	UUUAGAAUUCCUACGCUUUACC	√		UUUAGAAUUCCUACGCUUUACCGUCAAUAUAAAUGGCAAAGCGUCUGGAUUCUGAAUC
dvi-mir-927b	UUUAGAAUCUGUACGCUUUGUU	√		UUUAGAAUCUGUACGCUUUGUUGUUAAUUUAAAAUCACGGAGCAUAUGGAUUCUCGGAC
dvi-mir-929	AAAUUGACUCUAGUAGGGAGU	√		AAAUUGACUCUAGUAGGGAGUCCGUUACUUAUUAGCGACUCCCUAACGGAGUCAGAUUGA
dvi-mir-932	UCAAUUCCGUAGUGCAUUGCAGU	√		UCAAUUCCGUAGUGCAUUGCAGUGUUUAAGGCAACAGUCUGCAAGCAGUGCGGAAGUGAGG
dvi-mir-965	UAAGCGUAUAGCUUUUCCCCU	√		GUGAAAAGUUGUACAGCUCAUGGUUUUUUAGGAGACAUAAGCGUAUAGCUUUUCCCCU
dvi-mir-970	UCAUAAGACACACGCGGCUGU	√		AGCCGAGCGUAUGUCGUACUGAUAGUGUGAUUGAUAGCUAUCAUAAGACACACGCGGCUGU
dvi-mir-971	CACUCUAAGUUUGAACACCAAGC	√		CACUCUAAGUUUGAACACCAAGCUACUGUUAUUCGUUUGGUGUUCUACCUUACAGUGAG
dvi-mir-980	UAGCUGCCUUUUGAAGGGCAAU	√		GGCUCGUCAAAGGGUAACUGGCGUAUCAAUAAACAGCUAGCUGCCUUUUGAAGGGCAAU
dvi-mir-981	UUCGUUGUCGACGAAACCUGCA	√		CGGGUUUCGCGGCUUCGUAACCGUACUUUACUGGUUCGUUGUCGACGAAACCUGCA
dvi-mir-989	UGUGAUGUGACGUAGUGGUAUG	x		CGCCUCUACGUUGCAUACCACGAAUAUUGAGAACACGUGUGAUGUGACGUAGUGGUAUG
dvi-mir-993	GAAGCUCGUCUCUACAGGUAUCU	√	8:G>U,15:U>C	CUACCCUGUAGAUCCGGGCUUUUGUAGUUAUUUAUAUCAGAAGCUCGUCUCUACAGGUAUCU
dvi-mir-995	UAGCACCACAUGAUUCAGCUUA	√		AGCUGAAUUUUGUGCGUGUCCUACUUUAUUUAAAUCGUAGCACCACAUGAUUCAGCUUA
dvi-mir-998	UAGCACCAUGGGAUUCAGCUC	√	8:G>U,15:U>C	GCUGAAUCCAUGCGGGCUGCAGUAAGUUGCGUAGCACCAUGGGAUUCAGCUC
dvi-mir-1000	AUAUUGUCCUGUCACAGCAGU	√		AUAUUGUCCUGUCACAGCAGUACUGUCUUGUAUUUACUGCUGCUACGGGACAUUCUCA
dvi-mir-1001a	ACAGCUUUAAAAUCCCAAGGAUCCU	x		GAUCCUUGGGAUUUUAAAGCUGUGUCUAUCUUGUUUUGUACAAUAAUUAUUGUACAAAACAAGAUAGACACAGCUUUAAAAUCCCAAGGAUCCU
dvi-mir-1001b	ACAGCUUUAAAAUCCCAAGGAUCCU	x		GAUCCUUGGGAUUUUAAAGCUGUGUCUAUCUUGUUUUGUACAAUAAUUAUUGUACAAAACAAGAUAGACACAGCUUUAAAAUCCCAAGGAUCCU
dvi-mir-1175	UGAGAUUCAACUCCUCCAACUUAG	√		AAGUGGAGAAGUGGUCUCUUCACUUUGUUUAGAAUAGUGAGAUUCAACUCCUCCAACUUAG
dvi-mir-2514a	AUUCAUUACAGUGGUCCUCUGUGCU	x		CACGGUAGAUGCGGUGAUGGAGGUGUUUCGGGCUGUUGAGGGGAGGGGAGAUCGCAACAGGUGGGCGGUUCUGCUCCUCUUCGACGUUCGAAACGCUUUUAAUUCAUUACAGUGGUCCUCUGUGCU
dvi-mir-2514b	AUUCAUUACAGUGGUCCUCUGUGCU	x		CACGGUAGAUGCGGUGAUGGAGGUGUUUCGGGCUGUUGAGGGGAGGGGAGAUCGCAACAGGUGGGCGGUUCUGCUCCUCUUCGACGUUCGAAACGCUUUUAAUUCAUUACAGUGGUCCUCUGUGCU
dvi-mir-2514c	AUUCAUUACAGUGGUCCUCUGUGCU	x		CACGGUAGAUGCGGUGAUGGAGGUGUUUCGGGCUGUUGAGGGGAGGGGAGAUCGCAACAGGUGGGCGGUUCUGCUCCUCUUCGACGUUCGAAACGCUUUUAAUUCAUUACAGUGGUCCUCUGUGCU
dvi-mir-2514d	AUUCAUUACAGUGGUCCUCUGUGCU	x		CACGGUAGAUGCGGUGAUGGAGGUGUUUCGGGCUGUUGAGGGGAGGGGAGAUCGCAACAGGUGGGCGGUUCUGCUCCUCUUCGACGUUCGAAACGCUUUUAAUUCAUUACAGUGGUCCUCUGUGCU
dvi-mir-2765	UGGUAACUCCACCACCGUUGGCG	√		UGGUAACUCCACCACCGUUGGCGUACAUUUGAAUGCCAGCGGCUGAGGAGUUCCUUA
dvi-mir-2779a	AUCCGGCUCGAAGGACCA	x		GUGAAGAAUCUGGAGCUGGGGCCCUAAUACCAAAAAUCCGGCUCGAAGGACCA
dvi-mir-2779b	AUCCGGCUCGAAGGACCA	x		AUCCGGCUCGAAGGACCAUGCAUACUAUCGGCAAAGCUGUACCUUCGAUCGCCGAUAG
dvi-mir-2779c	AUCCGGCUCGAAGGACCA	x		UUUCUUCGUGUCGGGUAAUCAUUAAUUUAUCAUUAUCCGGCUCGAAGGACCA
dvi-mir-2779d	AUCCGGCUCGAAGGACCA	x		AUCCGGCUCGAAGGACCAUGUAUAAGUUCGGCUCAGCUGUACCUUCGAUCGCCGAUAG
dvi-mir-2779e	AUCCGGCUCGAAGGACCA	x		AUCCGGCUCGAAGGACCAUGUAUAAGUUCGGCUCAGCUGUACCUUCGAUCGCCGAUAG
dvi-mir-2779f	AUCCGGCUCGAAGGACCA	x		GCCUUCGAGCCGGAAAACAUCCGGCUCGAAGGACCA
dvi-mir-2788	CAAUGCCCUUGGAAAUCCCAA	√		GGGGUUUCUUAGCGGCAUUUGCCAGUAUUUGAAUUGCAAUGCCCUUGGAAAUCCCAA
dvi-mir-2796	GUAGGCCGGCGGAAACUACUUGC	√		AGGGGUUUCUUUCGGCCUCCAGCAGAAUAGACGGUUGUAGGCCGGCGGAAACUACUUGC
dvi-mir-2944a	UAUCACAGCCAGUAGUUACCU	√		GAACUCCUGGUGUGAUAUGUAGUAUUGUUAUCGUAUCACAGCCAGUAGUUACCU
dvi-mir-2944b	UAUCACAGCCAGUAGUUACCU	√		GAACUCCUGGUGUGAUAUGUAGUAUUGUUAUCGUAUCACAGCCAGUAGUUACCU
dvi-mir-2944c	UAUCACAGCCAGUAGUUACCU	√		GAACUCCUGGUGUGAUAUGUAGUAUUGUUAUCGUAUCACAGCCAGUAGUUACCU
dvi-mir-3049	UCGGGAAGACAGUUGCGGCGGAUU	√		UCGGGAAGACAGUUGCGGCGGAUUUUGUGUUUGAUUAAGUCCGCUCUCUGUCGUCCCAUCC
dvi-mir-3477a	UAAUCUCAUUUGGUAACUGUGA	√		UAAUCUCAUUUGGUAACUGUGAGGUUGUUUUUUUCCCCAGCUACUGAAUGGGAUAGCA
dvi-mir-3477b	UAAUCUCAUUUGGUAACUGUGA	√		UAAUCUCAUUUGGUAACUGUGAGGUUGUUUUUUUCCCCAGCUACUGAAUGGGAUAGCA
dvi-mir-3849	ACAUUUUAACCAUAGUGCUGUU	√		ACAUUUUAACCAUAGUGCUGUUGUUUAAGUUCGAGUCAACGGCAUUAUGAUGAAAAUGUCG
dvi-mir-6012	UUCGGCGAUAAGAUCAGCCUGU	√		AGACUGAUCUUGUUUCUGCGGAAAUGUUAUUUUCAGUCAUUUCGGCGAUAAGAUCAGCCUGU
dvi-mir-N001	AAAGGAAAAGAACCAAAAAAGU	x		UUUGAAAAGUCUUUUCCAUCUUGUGAGCAAAAGGAAAAGAACCAAAAAAGU
dvi-mir-N002	AAAUGGAAGUGAAACAAGAAAU	√		CUCUUGUUUUACUUCCAUUUGAUUUGAUUUGAUUUUAAAUGGAAGUGAAACAAGAAAU
dvi-mir-N003	AAAUUGUAGAAGCCUCGGAGG	√		AAAUUGUAGAAGCCUCGGAGGUUUAACCAGAGAAGGUUCCCAUUGUUUUC
dvi-mir-N004	AACAAGUGCGGACAUAAGAGGCA	x		AACAAGUGCGGACAUAAGAGGCAGGCUUGGCUGUGGCUUGCACAUGCAAACCUAUGCCUGGGCCUUGCACUUUUGCCCCACUUUCAUUU
dvi-mir-N005	AACCGUACUAUUUGUAGAACCU	x		AACCGUACUAUUUGUAGAACCUUGAAAAUUUUUGAAGGUACUACAAAUAGUACGGUAA
dvi-mir-N006	AACGGAACCAAUGUAGAACUU	x	14:U>G,15:G>A	AACGGAACCAAUGUAGAACUUCAGGAUUUUUCAUGAUAUAAUUGGAUUCUAAUUAGAAUCCAAUUAUAUCAUGAAAAAUCCUGAAGUUCUACAUUGGUUCCGUUAC
dvi-mir-N007	AACUCAAUCAUAGGCGGAAACU	√	14:U>G,15:G>A	AACUCAAUCAUAGGCGGAAACUGUUGUUUUGAAAGUUUCUGCCUUGGAUGGGUUCG
dvi-mir-N008	AACUCAGGCAACGAAAAUCCAACAC	x		GUUGGAUUUUCGUCCUGAUCUUCAAAACUCAGGCAACGAAAAUCCAACAC
dvi-mir-N009a	AACUGAGAUUUGUCUGUACUACA	√		AACUGAGAUUUGUCUGUACUACAUUUUAUUAUACUGCAGUACGAUAGAUCUCGGGUGU
dvi-mir-N009b	AACUGAGAUUUGUCUGUACUACA	√		AACUGAGAUUUGUCUGUACUACAUUUUAUUAUACUGCAGUACGAUAGAUCUCGGGUGU
dvi-mir-N010	AACUGCUCCAAUUGAUACGGC	x		AACUGCUCCAAUUGAUACGGCAUGAGCUCCUCUACAUAUAAACCAUUGGUUCGUCGAAGGUGAGCGCUGAGCGGGAGCACCAACGUAUCCACUAUGUGGAGCAGUUAC
dvi-mir-N011	AAGACGGCUCGUUGACAGAGAGU	x		AAGACGGCUCGUUGACAGAGAGUUGGGAGGAAUCAGCGGGCACGUUAUUAGAUGUGUUGCUGCCUCCUGAUGACCUAGAAAACGAGACCGAAGUAC
dvi-mir-N012	AAGAGAGAAGAAGCUGAAAC	x		AAGAGAGAAGAAGCUGAAACAAAACUCACUGAGUUAUAACUCAGUGAGUUUUGUUUCAGCUUCUUCUCUCUUUU
dvi-mir-N013	AAGGAAACAUGAUAUAACUGAU	x		AAGGAAACAUGAUAUAACUGAUUUAAUGUAUUUUUAUCAUUUACAUCAUGUUUUCUCUG
dvi-mir-N014	AAGUGAAGUGAGUUCGAGCCC	x		GCUCGAACUCACUUCACUUCUACCGCGCUGUACGAAAGCUGACGGUAUGCCGCGGCAUACCGUCAGCUUUCGUACAGCGCGGUAGAAGUGAAGUGAGUUCGAGCCC
dvi-mir-N015	AAUGUUGUACAGUAGUUGCCU	x		AAUGUUGUACAGUAGUUGCCUAUUUUAAUUAAAUCUCUUACUAAGAGAUUUAAUUAAAAUAGGCAACUACUGUACAACAUUUG
dvi-mir-N016	AAUUCGAGACCUCAACUAGUUA	√		ACUGGUUAUUGGUCUCGAAAUCCAAGCAUCUAAAUUUAAAACCUUUAGGGUUUUCAUUUGGAAUUCGAGACCUCAACUAGUUA
dvi-mir-N017	AAUUGAAACUUGAAUAAUUGGAGU	x		UCCAAUUAUUCAAGUUUCAAUUAUAUUAUAGAUCUUAUAAUAUAAUUGAAACUUGAAUAAUUGGAGU
dvi-mir-N018	ACAAGUUUGUGACUCGGGUAU	x		CCCUGAGACCCUUACUUGUGACGUCACUUGCACUCUCACAAGUUUGUGACUCGGGUAU
dvi-mir-N019	ACACACUGUAUAUUUUUGCAU	x		GCAAAAAUAUACACUGUGUCCCCAGUUGUGACCAAAUGAUGGACACACUGUAUAUUUUUGCAU
dvi-mir-N020	ACACUAGCUGAUGUUGCGCUG	x	0:A>G	GCUUUACAUCAGUCAGUGUUCUCUUGCAUCCAUGGAAACACUAGCUGAUGUUGCGCUG
dvi-mir-N021	ACAGAAUAGAAUUUUGUCUCAAAAU	√	0:A>G	ACAGAAUAGAAUUUUGUCUCAAAAUAGAUUGGUGAAUGUAUCUUCUUACACUGUAUGUUUCUUAGAUGAAUAAAACUUUUUUCUACAU
dvi-mir-N022	ACCAAUACAGCUAGACCUGGAC	√	0:A>G	CCGCGUCGUGCAGUAGUGGGAUCGCGCCUGGGAGUGGGAGUCCUGCGUCAGCCCGACCAAUACAGCUAGACCUGGAC
dvi-mir-N023a	ACCCCACGAACUGUAGACUCAUGU	√	0:A>G	AUGAGUCUACAGUUCGUGGGGUUCAAUCCCUAAUGAACCCCACGGAUGAACCCCGUGAGGUUCAUUAGGGAUUGAACCCCACGAACUGUAGACUCAUGU
dvi-mir-N023b	ACCCCACGAACUGUAGACUCAUGU	√		AUGAGUCUACAGUUCGUGGGGUUCAAUCCCUAAUGAACCCCACGGAUGAACCCCGUGAGGUUCAUUAGGGAUUGAACCCCACGAACUGUAGACUCAUGU
dvi-mir-N023c	ACCCCACGAACUGUAGACUCAUGU	√		AUGAGUCUACAGUUCGUGGGGUUCAAUCCCUAAUGAACCUCACGGGGUUCAUCCGUGGGGUUCAUUAGGGAUUGAACCCCACGAACUGUAGACUCAUGU
dvi-mir-N023d	ACCCCACGAACUGUAGACUCAUGU	√		AUGAGUCUACAGUUCGUGGGGUUCAAUCCCUAAUGAACCUCACGGGGUUCAUCCGUGGGGUUCAUUAGGGAUUGAACCCCACGAACUGUAGACUCAUGU
dvi-mir-N024	ACCCUUGAUCUUUUCGGAUAUGACA	x		ACCCUUGAUCUUUUCGGAUAUGACAUUCUAAUAUAGACAAUAACCAAAAAGAUCAAGGGUUC
dvi-mir-N025	ACCUUUGAGUAUAGUCGGCCU	x		GCCGACUAUACUCAAAGGUAACACGAAACCUAAUAGAAAAUAAUAUUUGUCUUUAAUAUCAUUUUCUAUUAGGUUUCGUGUUACCUUUGAGUAUAGUCGGCCU
dvi-mir-N026	ACGGUAUUCUUGAGCCAAGGGC	√	3:G>U	ACGGUAUUCUUGAGCCAAGGGCACGGAGUGACGUUUCGUUGCGUUGUGCCGUUGGCUCAAGAAUACCGUGA
dvi-mir-N027a	AGAAAUCACAGAUUGGUCCAAAUUC	√		AGAAAUCACAGAUUGGUCCAAAUUCAAAACAGUUUUCCGGAAAACUGUUUUGAAUUUGGACCAAUCUGUGAUUUCUUC
dvi-mir-N027b	AGAAAUCACAGAUUGGUCCAAAUUC	√		AGAAAUCACAGAUUGGUCCAAAUUCAAAACAGUUUUCCGGAAAACUGUUUUGAAUUUGGACCAAUCUGUGAUUUCUUC
dvi-mir-N028	AGAGUAGUCUGGAAUUAUC	√		AGAGUAGUCUGGAAUUAUCAGAGUAGUCUGGAAUUAUCAGAGUAGUCUGG
dvi-mir-N029	AGCGAAUGGAAGUUCUGGAAGACU	√		UCUUCCAGAACUUCCAUUCGCUUGCAGCAUUUUGACCUGCAGGAUCAAAAUGCUGCAAGCGAAUGGAAGUUCUGGAAGACU
dvi-mir-N030	AGUGAGUAGCAAUUUGUUCAAAU	x		AGUGAGUAGCAAUUUGUUCAAAUAAAAAUAUCGAAACUAUUGCACAUUUUGUUACCCACACG
dvi-mir-N031	AGUGGUAACAGAAUAAUGUGGA	√		AGUGGUAACAGAAUAAUGUGGAUUUGUUUUUGAAGAGUUCAUAUUUUAUGCUGCCAUUUG
dvi-mir-N032a	AUAAUAAACUCACAGAAGCCU	x		GCUUCUGUGAGUUUAUUAUUAGUAUUAAUUGUCGAAUCUUGUCAUAUGACAAGAUUCGACAAUUAAUACUAAUAAUAAACUCACAGAAGCCU
dvi-mir-N032b	AUAAUAAACUCACAGAAGCCU	x		GCUUCUGUGAGUUUAUUAUUAGUAUUAAUUGUCGAAUCUUGUCAUAUGACAAGAUUCGACAAUUAAUACUAAUAAUAAACUCACAGAAGCCU
dvi-mir-N033	AUAAUGCAGUAGGCCUUGGUA	x		CCAAGGCCUACUCCAUUACGCAGUCGUGAAUUAUAAUGCAGUAGGCCUUGGUA
dvi-mir-N034	AUACGUACGAAAACAGAAAGUGAC	x		AUACGUACGAAAACAGAAAGUGACCUUAAAAAAUGUUUUUCGUACGUAUUC
dvi-mir-N035a	AUAUUUUUCGUUUUUUGGCUC	√		AUAUUUUUCGUUUUUUGGCUCUUGGCCCCAAAUUUAGUAUUGAACCUAUACUAAAUUUGGGGCCAAGAGCCAAAAAACGAAAAAUAUCA
dvi-mir-N035b	AUAUUUUUCGUUUUUUGGCUC	√		GCCAAAAAACGAAAAAUAUCAUCUGGUAUCACAACCUCUGUUAGAUUUUUUAUCUGGAUCCAGAUAAAAAAUCUAACAGAGGUUGUGAUACCAGAUGAUAUUUUUCGUUUUUUGGCUC
dvi-mir-N035c	AUAUUUUUCGUUUUUUGGCUC	√		GCCAAAAAACGAAAAAUAUCAUCUGGUAUCACAACCUCUGUUAGAUUUUUUAUCUGGAUCCAGAUAAAAAAUCUAACAGAGGUUGUGAUACCAGAUGAUAUUUUUCGUUUUUUGGCUC
dvi-mir-N035d	AUAUUUUUCGUUUUUUGGCUC	√		GCCAAAAAACGAAAAAUCUAACAGAGGUUGUGAUACCAGAUGAUAUUUUUCGUUUUUUGGCUC
dvi-mir-N036	AUCACACAUUAACUCCGCAACU	x		UUGCAGGAGUUAUUUGUGCGAUGUGGGUUAAUCAAGACACAUCACACAUUAACUCCGCAACU
dvi-mir-N037	AUCAUGGAUAAACAUCUGCCU	x		GCAGAUGUUUAUCCAUGAUAAUAUUUCUGGUUGGGAAGUGUUGUACACCAUUUCCCAACCAGAAAUAUUAUCAUGGAUAAACAUCUGCCU
dvi-mir-N038a	AUCGGUAUGCCGAUUCUGGACC	x		AUCGGUAUGCCGAUUCUGGACCACGAGUGGUCGGGAACCGGCAUGCCGAUUC
dvi-mir-N038b	AUCGGUAUGCCGAUUCUGGACC	x		CCGGGAAUCGGUAUGCCGAUUCUGGCUCAUCGUGCGCGAGAAUCGGUAUGCCGAUUCUGGACC
dvi-mir-N038c	AUCGGUAUGCCGAUUCUGGACC	x		CCGGGAAUCGGUAUGCCGAUUCUGGCUCAUCGUGCGCGAGAAUCGGUAUGCCGAUUCUGGACC
dvi-mir-N038d	AUCGGUAUGCCGAUUCUGGACC	x		UCGAGAAUCGGUAUGUCGAUUCUGGACCACUUUUUCCGCACGGUGGUCGGGAAUCGGUAUGCCGAUUCUGGACC
dvi-mir-N039	AUGGAGUAGCAUGACGUCAACU	x		AUGGAGUAGCAUGACGUCAACUAAAAUAUUUGAUCGAGUUGACGUUGUACUGCUCAUAC
dvi-mir-N040a	AUGGUAUCAAGGCGUCAAAGACACU	x		UGUCGGACGAGAAUGCUUUUCGGGGAAUCGGUAUGCUUUUCGAUAAUUUCGCGGCAAAAUGGUAUCAAGGCGUCAAAGACACU
dvi-mir-N040b	AUGGUAUCAAGGCGUCAAAGACACU	x		UGUCGGACGAGAAUGCUUUUCGGGGAAUCGGUAUGCUUUUCGAUAAUUUCGCGGCAAAAUGGUAUCAAGGCGUCAAAGACACU
dvi-mir-N040c	AUGGUAUCAAGGCGUCAAAGACACU	x		UGUCUUUGACGCCUUGAUAAUUUCGCGGCAAAAUGGUAUCAAGGCGUCAAAGACACU
dvi-mir-N041	AUGUCAGGCUGGAGUUUUCCGAC	x		AUGUCAGGCUGGAGUUUUCCGACAUAACGCAGAACCCUGGAUUAAGAUCGUUGGCUAAGCUUAUGCUUAA
dvi-mir-N042a	AUUCCAGUAGAAUUUGAGAUAAAC	x		AUUCCAGUAGAAUUUGAGAUAAACGAAUUAAUAUUUAUCUCUGUAAAGUACUGGAAUAU
dvi-mir-N042b	AUUCCAGUAGAAUUUGAGAUAAAC	x		AUUCCAGUAGAAUUUGAGAUAAACGAAUUAAUAUUUAUUUCUACAAAAUACUGGAAUAU
dvi-mir-N043	AUUCCUUGUGACGUCAGCAUC	x	13:G>U,20:G>U	AUUCCUUGUGACGUCAGCAUCUAUCUCACUCUUACUCAUUGGGAAGGUACUUCUCAAUGAGUAAGAGUGAGAUAGAUGCUGACGUCACAAGGAAUCU
dvi-mir-N044	AUUCGGAGUGCUGGACUGCGC	x		GCAGGCCUACGCCUCUUCGAUGAUGACUCCAAUAAGAGUCGAAAAUCGUCGAUUCGGAGUGCUGGACUGCGC
dvi-mir-N045	AUUGCACAUUUUGGUACCCACAA	x		GUGAGUAUCGAUUUGUUCAAAUAGAAAUACCGAAACUAUUGCACAUUUUGGUACCCACAA
dvi-mir-N046	AUUUCACACUUGUAGGGUUUUG	√		AAGCCUUACAAGUGCGAAAUUGGAUGUAAGCAAAUUUCACACUUGUAGGGUUUUG
dvi-mir-N047	AUUUCCGACUUAUCAUCGACU	x		UCGAUGAUAAGUCGGAAAUUGAAAUUUAUUUAAACGCAACAGCAAGUGACAGUAGGUAGGUAAAUGACUUGUUGUUGCGUUUAGUAAAUUUCAAUUUCCGACUUAUCAUCGACU
dvi-mir-N048	CAAAAAUAUACAGUGUGUCCC	√		CAAAAAUAUACAGUGUGUCCCCAGUUUUGACAAAAUUUGGACACACUGUAUAUUUUUGCA
dvi-mir-N049a	CAAAGAAUUAUGCCGGUUUACUAGU	x	16:G>A,17:A>C	UAGUAAACCGGCAUAAUUCUUUGGCAUGUUUUCUAUUAGACCUCUUCAAACGUUUGAAGAGGUCUAAUAGAAAACAUGCCAAAGAAUUAUGCCGGUUUACUAGU
dvi-mir-N049b	CAAAGAAUUAUGCCGGUUUACUAGU	x	16:G>A,17:G>C	UAGUAAACCGGCAUAAUUCUUUGGCAUGUUUUCUAUUAGACCUCUUCAAACGUUUGAAGAGGUCUAAUAGAAAACAUGCCAAAGAAUUAUGCCGGUUUACUAGU
dvi-mir-N050a	CAAAUUUCGCACUUGUACGGCU	√		CCGUACAAGUGCGAAACUUUGUGUGUUUUUAUUACGCAAAUUUCGCACUUGUACGGCU
dvi-mir-N050b	CAAAUUUCGCACUUGUGAGGCU	√	1:A>U	UCUUGCAAGUGCGAAAUUUUGUGUGGUUUUAAGCAAAUUUCGCACUUGUGAGGCU
dvi-mir-N050c	CAAAUUUCGCACUUGUGGGGCU	√		CCUUGCAAGUGCGAAAUUUUGCGUGGUUUUAUGCAAAUUUCGCACUUGUGGGGCU
dvi-mir-N051	CAACAAUGGCGUCAUGGAUAACA	x		GUAUCCAUGACGCCAUUGUAUUGUAAAAUGUUACAAUACAACAAUGGCGUCAUGGAUAACA
dvi-mir-N052	CAACUUUGCAGUGUCCAAAUGU	√		AGUUGGACACUGCAAAGUUGAUGUUAUUGGAAUUCAACUUUGCAGUGUCCAAAUGU
dvi-mir-N053	CAAUCACUUUUGUGAAGGGCU	x		CAAUCACUUUUGUGAAGGGCUAGGCGAAAUCACUUGCAAAAGUGAUUGCA
dvi-mir-N054	CAAUGUUUCUUCAGUGCAACU	√		GUGCAUUGUGAUUGCAUUGCAUGUUAAUUGAAGUGCAAUGUUUCUUCAGUGCAACU
dvi-mir-N055	CACACUGUAUAUUUUUGCAUU	x		CGUAAAAAUAUACAGUGUGUCCCAAGUUGUGAUGAAAUUAUGGACACACUGUAUAUUUUUGCAUU
dvi-mir-N056	CACUCGAAGAUUGUCGGCAGACA	x		CACUCGAAGAUUGUCGGCAGACAAAAGACUGCUCUACAGUAUCCGAGUAUA
dvi-mir-N057	CAGGUAAGCUCAUACAAGUACU	x		CAGGUAAGCUCAUACAAGUACUCUUGUUUAAUAUGGAUAUUAUUAUGGAACUGUAUGUUAGGCACUACUUAUCUCAGGUUAUGUGUUAUAUUAUUUGGAAUAUUUGAUUACUUACUAAUU
dvi-mir-N058	CAUCCCAGUGUCAAGCACUG	x		CAUCCCAGUGUCAAGCACUGGAAUGGCAUCGUUUACCAUGUGACGAAGUACAAUUUGUUAGUUAAUAAUCCAUUGUCAUCCCAGCGCCCCUAUGAUGUUAUCCCAGUGCCCAGACACUGGAUCUAG
dvi-mir-N059	CAUCGGAGAGAGCGUAGGCCU	x		UCCAGCACUCUGAAUCGACGAUUUUUGACUCUUAUUGGAGUCAUCAUCGGAGAGAGCGUAGGCCU
dvi-mir-N060	CCAUUAUUGGACUAUUCAAUG	x		CCAUUAUUGGACUAUUCAAUGNUUUACAGUUUCAUUAUUGGACUAUUCAAUGUGUCAUAUGAUGCUU
dvi-mir-N061	CGAUAUUGGAACUUUUGGCCC	x		GCCAAAAGUUCCAAUAUUAAACAGAUGGCUCGAUAUUGGAACUUUUGGCCC
dvi-mir-N062	CGCGUAAUUUUUGGUAGUCGGGA	√		CCAUUGCACAUCGGUUGGGUUGACCCCUGCGAUUAUCCCUAAUGCGGAUAACUCGGGCGCGUAAUUUUUGGUAGUCGGGA
dvi-mir-N063	CGGUAUUAGUAGUAGUAGUAGU	x		UACUACUACUACUAAGUCUGGAUUUUCAAUCCGGUAUUAGUAGUAGUAGUAGU
dvi-mir-N064	CUAAAUUCUGAAAUGUACCCG	x		GGUACAUUUCAGAAUUUAGAAAUAGUUUUAAGUUUGUAAUAUUACAAACUUAAAACUAUUUCUAAAUUCUGAAAUGUACCCG
dvi-mir-N065	CUAACCUCUGUUGCACUGCCU	x		GCAGUGCAACAGCGUUAGCAGAGCGUCAGAACGUGACGUGAAUGGCGUGACGUGAAUGACGUGUCAUUUACGUGACGUGAAUGGCGUGACGUGAGACGCUCUGCUAACCUCUGUUGCACUGCCU
dvi-mir-N066	CUACGUUGUCAGCAAAGACUU	x		CUACGUUGUCAGCAAAGACUUCUUUUCCUAUAUAUAUAUAUAUAUAUAGGAAAAGAAGUCUUUGCUGACAACGUAGAA
dvi-mir-N067	CUAUGAGAAGCUCCUGAAACU	x		GUUUAGAAGUGGAGCCAUCUGAGCUGUUGGACUUAGGUACGACCUUUCUAAAGAAGAUGGUACCAUUACAGCCACCGACAGCUAUGAGAAGCUCCUGAAACU
dvi-mir-N068	CUCGAGCUUAGCUCGGUUCGGCU	x		CUCGAGCUUAGCUCGGUUCGGCUCGUUUGACAAGCCGAACUUCGAGCUCAAGCCGGCUUGUCUCUUGCGAGCCAAGCCGAGCUGAAUUCGAAAC
dvi-mir-N069	CUCGGAGGUGAAAAGACCGGCCC	x	3:C>U	CCCGGUCUUUUCACCUCCGGAUAACUAGUUAUCGGGAAGUUUAUCUAAUAGAUUACAUGUAAAUCUCUCAGAUAAACUUCCCGAUAACUAGUUACUCGGAGGUGAAAAGACCGGCCC
dvi-mir-N070	CUGCACAUCGUCCACAUUCU	√	3:C>U	CUGCACAUCGUCCACAUUCUAUGAGAAUGUGAAUCUAGAAUGUGGACGAUGUGCACUA
dvi-mir-N071	CUGCCCACCUGUAAAACUCAGA	√	3:C>U	GGGGUUUUUAAGUUUGGGUAGCAGAGUAUUUGGUCCUGCUGCCCACCUGUAAAACUCAGA
dvi-mir-N072a	CUGCUUAUACUGAAGACGGCU	√		CCGUCUUCAGUAUAAAUAGAAACGACGUUUCUGCUUAUACUGAAGACGGCU
dvi-mir-N072b	CUGCUUAUACUGAAGACGGCU	√		CCGUCUUCAGUAUAAGCAGAAACGACGUUUCUGCUUAUACUGAAGACGGCU
dvi-mir-N072c	CUGCUUAUACUGAAGACGGCU	√		CCGUCUUCAGUAUAAGCAGAAACGUCGUUUCUGCUUAUACUGAAGACGGCU
dvi-mir-N073	CUUGGCAGUUUGAACAUUGAAU	x		UUAAUGUUUAACAUGUCACCCAUCUGUCUCUUGGCAGUUUGAACAUUGAAU
dvi-mir-N074	CUUGUUCCGAUUGUGAUGCCU	x		GCAUCACAAUCGUAGUGGUGUUUACAGAUUAUCUUGUUCCGAUUGUGAUGCCU
dvi-mir-N075	CUUUAUAGUCAAAGUUGGCCU	x		GCCAACUUUGACUAUAAAGUCAUAACUUUAUAGUCUUUAUAUAGACUUUAUAGUCAAAGUUGGCCU
dvi-mir-N076a	GAUACAAGCAGAGAAUUUAAAGGGC	√		GAUACAAGCAGAGAAUUUAAAGGGCAAAAGAAAACCAGAUUAAAGUGCCAUUUAAAUUCUCUGCUUGUAUCAC
dvi-mir-N076b	GAUACAAGCAGAGAAUUUAAAGGGC	√		GAUACAAGCAGAGAAUUUAAAGGGCAAAAGAAAACCAGGUUAAAGUGCCAUUUAAAUUCUCUGCUUGUAUCAC
dvi-mir-N077	GCAUGCAGCGCGAAUAGGCCU	x		GCAUGCAGCGCGAAUAGGCCUAUUAGGCGUUCACUCUAGUUUUUAUGCGG
dvi-mir-N078a	GCGAAACGCGUGCGUCGUUCG	√		GCGAAACGCGUGCGUCGUUCGCUCACAAGGCGGUGACUGUCACAGUACUGUUAAGUCAAGAGCACGGAGUGGCAUUUCGUUGCGUUGUGUCGUUCGUCGGUUUCGUGG
dvi-mir-N078b	GCGAAACGCGUGCGUCGUUCG	√		GCGAAACGCGUGCGUCGUUCGCUCACAAGGCGGUGACUGUCACAGUACUGUUAAGUCAAGAGCACGGAGUGGCAUUUCGUUGCGUUGUGUCGUUCGUCGGUUUCGUGG
dvi-mir-N079	GCGAGAUAUUAGUCAGAAUGU	x		GCGAGAUAUUAGUCAGAAUGUAUAGGAAAUCACAAUAUUGUGAUUUCCUAUACAUUCUGACUAAUAUCUCGCUU
dvi-mir-N080	GGCAGAAUUUCCUCGUGAAUG	√		GGCAGAAUUUCCUCGUGAAUGGUCUUUUAUGCAUUCCAAUCACAGGAAAAUUCUGUGCG
dvi-mir-N081	GGGGAGGUACUGAUGGUUCUC	√		GGGGAGGUACUGAUGGUUCUCAUGAUACAUCUAAACUGCAUCAAUGGGAUUCUAUAUUAGACACUGA
dvi-mir-N082a	GGGGAGGUACUGUGGUUCUCGGGA	√		GGGGAGGUACUGUGGUUCUCGGGAUACAGCCAGUUUCAAAUUAUUGAGUACCAAUUUCAAAUGGUGAACAAUGAUGGUCAAAAACUAUGUUAAUUUCCACUUACCUGCAGGGCCCACUGU
dvi-mir-N082b	GGGGAGGUACUGUGGUUCUCGGGA	√		GGGGAGGUACUGUGGUUCUCGGGAUACAGCCAGUUUCAUAAUUAUUGAGUACCAAUUUCAAAUGGUGAACAAUGAUGGUCAAAAACUAUGUUAAUUUCCACUUACCUGCAGGGCCCGCUGU
dvi-mir-N083	GGGGAUGUAGCUCAGUGGUAGAGC	√		UUUACUUGCUGGAUCUUUACACAAACAAUUCAGUUGUUAUAUGGGGAUGUAGCUCAGUGGUAGAGC
dvi-mir-N084a	GGUGAAAAGUUGUACAGCUCAUG	√		GGUGAAAAGUUGUACAGCUCAUGGUUUUUUAGGAGACAUAAGCGUAUAGCUUUUCCCCU
dvi-mir-N084b	GGUGAAAAGUUGUACAGCUCAUG	√		GGUGAAAAGUUGUACAGCUCAUGGUUUUUUAGGAGACAUAAGCGUAUAGCUUUUCCCCUU
dvi-mir-N085	GUAAAUGAUGAAAACAACUGAAU	x		GUAAAUGAUGAAAACAACUGAAUUAACUAUAACAGUUAAAUCAGUUGUUUUCAUCAUUUACAA
dvi-mir-N086	GUAUGGCUGCGGUGUUGGUCA	x		ACCGGUUAGCUGCAGCCGACGAUGCCUAUUCAAGAGAGGCUAGGAUCAGCUAAUUUGUAUGGCUGCGGUGUUGGUCA
dvi-mir-N087	GUCGAUGUCGGAAUCGUGCCU	x		GCAAAGCAAUGACGUCGUCCUGGCGACAACUGAAACUGCCGCCCUGCAGUUGCCGCCUGCCGCCUGCCGUCGAUGUCGGAAUCGUGCCU
dvi-mir-N088	GUUAGUUUUACCCUACUGA	√		AGCUGGGUUAGAACUAACCUGUUGUGAGAUAGGUUAGUUUUACCCUACUGA
dvi-mir-N089	GUUUAUUGACUUAGCCUAUGG	x		GUUUAUUGACUUAGCCUAUGGUUGCAUACGAGAAUUUGAACCUUAGAACUUAAAAAUUAAGUGAAGGUUCAAAUCCUCUACAGCAUGUAGACAGAGUCAAUAUAUUUUAA
dvi-mir-N090a	GUUUGAGAUUUACUGGUACU	x		GUUUGAGAUUUACUGGUACUACAUUUUAUUAGAUUGUGGUACGGCAGAUCUCGGAUGA
dvi-mir-N090b	GUUUGAGAUUUACUGGUACU	x		GUUUGAGAUUUACUGGUACUACAUUUUAUUAGAUUGUGGUACGGCAGAUCUCGGAUGA
dvi-mir-N091	GUUUUAAACGUUUGGCAUUGC	x		AAUGCCAAACGUUUAAAACGUUUUAAAAUCAAACAAGGAGAGGUUAACGCGUUAACCUCUCCUUGUUUGAUUUUAAAACGUUUUAAACGUUUGGCAUUGC
dvi-mir-N092	UAAAAUGACAGUGACUUUGAC	x		UAAAAUGACAGUGACUUUGACCUUUGACGCAGCUGUCAAAGGUCAAAGUCACUGUCAUUUUAAU
dvi-mir-N093	UAAAGUCAUGUUUUCGUUGGAC	x		GCAACGCCAACAUUACUUUACUGAAUUAAUGUAUCAGUAAAGUCAUGUUUUCGUUGGAC
dvi-mir-N094a	UAAAUACACCUCUGAAAUA	x		UUUCAGAGGUGUAUUUAUGAGAAACGCGUUUCUCAUAAAUACACCUCUGAAAUA
dvi-mir-N094b	UAAAUACACCUCUGAAAUA	x		UUUCAGAGGUGUAUUUAUGAGAAACGCGUUUCUCAUAAAUACACCUCUGAAAUA
dvi-mir-N095	UAACUUCCGUCGGUUACAAGUCG	x		UAACUUCCGUCGGUUACAAGUCGUGUAUUUACCUCGACUGUAGCUGAUGGAAGGCACA
dvi-mir-N096	UAAGAAUGAAACUCUAUUGCCU	x		UAAGAAUGAAACUCUAUUGCCUGCAGUUGGUGAACUAUUAGUAACUCCAAACAGUGCAGCUUCAAUAGGAUGCUCUUCAGCUAAG
dvi-mir-N097	UAAGUAUAUGCAGUCGUGUCCA	x		GAUACGACUUCAUAUGCAGACAGUCACGUAUCUUUGUAAGUAUAUGCAGUCGUGUCCA
dvi-mir-N098	UAAUGUAUCGGCGUCUUAUGUU	x		CAUAAGACGCCGAUACAUUAAGUAAUCCUUACCUUUUAAUCUGCAGAUUAAAAGGUAAGGAUUACUUAAUGUAUCGGCGUCUUAUGUU
dvi-mir-N099	UAAUUCACUUGUCAGUUGGCC	x		UAAUUCACUUGUCAGUUGGCCAUUGAAAACCUCACAUAUUGGAUUUCAAUGGCCAACUGACAAGUGAAUUAAA
dvi-mir-N100	UAAUUUUGGCACUUGAUUUCGAAC	x		UUCCCCGUCCGCGCUGGAGUUUAACUUCACUUCACUAAAUUUUUUCCCAUUGGGGGACUUUCUGAAGUGCGAAAUAAUUUUGGCACUUGAUUUCGAAC
dvi-mir-N101	UACACGGCAAAGGUAUCCAGAUU	x		UCUGGAUACUUCUGUCCUGUACUUAUUUAUCCUGUAGAUAAAUACACGGCAAAGGUAUCCAGAUU
dvi-mir-N102a	UACACUGUUCUGAAAUUUAAA	x		UACACUGUUCUGAAAUUUAAAUGGAAUGUUAACACUAUUAAUCUUGAUGUAAGUUUCAGUUUGACAUUGUAAA
dvi-mir-N102b	UACACUGUUCUGAAAUUUAAA	x		UACACUGUUCUGAAAUUUAAAUGGAAUGUUAACACUAUUAAUCUUGAUGUAAGUUUCAGUUUGACAUUGUAAA
dvi-mir-N102c	UACACUGUUCUGAAAUUUAAA	x		UACACUGUUCUGAAAUUUAAAUGGAAUGUUAACACUAUUAAUCUUGAUGUAAGUUUCAGUUUGACAUUGUAAA
dvi-mir-N102d	UACACUGUUCUGAAAUUUAAA	x		UACACUGUUCUGAAAUUUAAAUGGAAUGUUAACACUAUUAAUCUUGAUGUAAGUUUCAGUUUGACAUUGUAAA
dvi-mir-N102e	UACACUGUUCUGAAAUUUAAA	x		UACACUGUUCUGAAAUUUAAAUGGAAUGUUAACACUAUUAAUCUUGAUGUAAGUUUCAGUUUGACAUUGUAAA
dvi-mir-N102f	UACACUGUUCUGAAAUUUAAA	x		UACACUGUUCUGAAAUUUAAAUGGAAUGUUAACACUAUUAAUCUUGAUGUAAGUUUCAGUUUGACAUUGUAAA
dvi-mir-N102g	UACACUGUUCUGAAAUUUAAA	x		UACACUGUUCUGAAAUUUAAAUGGAAUGUUAACACUAUUAAUUUUGAUGUAAGUUUCAGUUUGACAUUGUAAA
dvi-mir-N102h	UACACUGUUCUGAAAUUUAAA	x		UACACUGUUCUGAAAUUUAAAUGGAAUGUUAACACUAUUACUCUUGAUGUAAGUUUCUGAUAUGAUUUAAACUCCCAGAACAUAAAAGUC
dvi-mir-N102i	UACACUGUUCUGAAAUUUAAA	x		UACACUGUUCUGAAAUUUAAAUGGAAUGUUAAUACUAUUAAUCUUGAUGUAAGUUUCAGUUUGACAUUGUAAA
dvi-mir-N103	UACAGGUCGUCCCGUGGAGGA	x		UACAGGUCGUCCCGUGGAGGAAUGCAUACUCUAGCAAUCUUCCUGGUGACAGCGAUCUGCCCC
dvi-mir-N104	UACAUAAGAGGUUUGGCUCUG	x		GAGCCAAACCUCGUAUGUGCUAUGGAAUUUGUAUGUACAUAAGAGGUUUGGCUCUG
dvi-mir-N105	UACCGAUUGGGGGAGGCACUGACG	x		GCAGGCCUACAAAUUGGGGGAUCUGACCUGAGCGGGAGCAGAAGGCCUACCGAUUGGGGGAGGCACUGACG
dvi-mir-N106	UACCUAGUACUCUGUACCCGAGU	x		UCGGUACUCUGUACUCGUUACUCAAAUAUGAAAAGUACCUAGUACUCUGUACCCGAGU
dvi-mir-N107	UACUAAGAUUUGGAUCAGCACUAGC	√		UAGGAUCGUCAAAAUUAAAAGUUUUAUUGUCAUCGACAGUAUCCUUACUAAGAUUUGGAUCAGCACUAGC
dvi-mir-N108	UACUAUGUUUUGGAUCUUUCAGA	x		UGAAAGAAGCAGAGCGCGUACGUAUAUUUGAACGUACUAUGUUUUGGAUCUUUCAGA
dvi-mir-N109	UACUCUGAAAAUUAUUUUAA	x		AAAAUAAUUUUCAGAGUAGCCUUUUGUUUAAACAAAAGGCUACUCUGAAAAUUAUUUUAA
dvi-mir-N110	UACUGAUCUCUGAUGUUUUAUGCCU	√		UACUGAUCUCUGAUGUUUUAUGCCUUGAUAGUCAAGCAUAAAACAUCAGAGAUCAGUAGU
dvi-mir-N111	UACUGCGCUUUGAAUCUUUCAGA	x		UGAAAGAAACAGAGCGCGUACGUAUAUUUGAACGUACUGCGCUUUGAAUCUUUCAGA
dvi-mir-N112	UAGAGAAUGAUAGAAUGGUUC	x		UAGAGAAUGAUAGAAUGGUUCCAGUAUUAUUGUCAAUAAUACUGGAACCAUUCUAUCAUUCUCUACA
dvi-mir-N113	UAGAGAGCUGCUUCAACCGCU	x		UAGAGAGCUGCUUCAACCGCUUAAGCGUCCCGCAUAUAGGUUUGAUGCAAACCUCUAUUCGGAAAGCUAAAGCGGUUGAUGAAGUUAUCUACA
dvi-mir-N114	UAGAGUUUGAAGACGGUAGUGUC	x	10:U>A	UAGAGUUUGAAGACGGUAGUGUCGGUACCGUCUUAGAAGAAUGGUUAACCAUUCUUCUAAGACGGUACCGACACUACCGUCUUCAAACUCUACA
dvi-mir-N115a	UAGGACAAGUAACUAGUGUGUAACU	√		UAACUACUAGAUCUUUUUAACAAUCUCCGAGUUAGGACAAGUAACUAGUGUGUAACU
dvi-mir-N115b	UAGGACAAGUAACUAGUGUGUAACU	√		UAACUACUAGAUCUUUUUAACAAUCUCUUAGUUAGGACAAGUAACUAGUGUGUAACU
dvi-mir-N116	UAGGAGUAGAUGUGGCUAUGGGGUU	√		CCCCAUUUGUGUACUUGCACGGGUUUGGAGUAUGUGAAACUAGGAACGAUACUGACUGGAGCAUUAGGAGUAGAUGUGGCUAUGGGGUU
dvi-mir-N117	UAGGAUCUUGAGAACGUCGCUUCU	x	6:G>U,15:A>G	UGGUGUACUUUUCUUACUAUCAGCGCUGUCUCUCGGCUCGGCUGUGGCAGCUGUGCAUUCGUGCAGCGCUAGGAUCUUGAGAACGUCGCUUCU
dvi-mir-N118a	UAGGCCUUAUCGAAGCUGUGCU	√		UAGGCCUUAUCGAAGCUGUGCUGUUCUUCCUUUUGAAUAAGUUUAGUCAAAAUGUGGCCAAUA
dvi-mir-N118b	UAGGCCUUAUCGAAGCUGUGCU	√		UAGGCCUUAUCGAAGCUGUGCUGUUCUUCCUUUUGAAUAAGUUUAGUCAAAAUGUGGCCAAUA
dvi-mir-N119	UAGUACGUUAGCUGUAGAUCCA	√		GAGUCUACAGUUGACGUUCCUAAUUUUAUUUUUAUAUUAGUACGUUAGCUGUAGAUCCA
dvi-mir-N120	UAGUAUCCAAUAAUUCGUCGAU	x		CCUGAUAAUUGUUCGCGUUUGGUCGUUACCUCCACUAGCUCGGCCAUAGUAUCCAAUAAUUCGUCGAU
dvi-mir-N121	UAUAAACGGACGUCCAAUUUUGGA	x		UAUAAACGGACGUCCAAUUUUGGACGUACUUAGAGUGGAACAAGUAUGAACGUCCAUUGGACGUCCUUUGUGCG
dvi-mir-N122a	UAUAAAUGAAUCGGUUGCAAUCAC	x		GAUUUCGGCUGAACUAGUUUUAAGGUGUUUUCAAUGCCAAACAGUGGCUUGUUGGCCGUAUAAAUGAAUCGGUUGCAAUCAC
dvi-mir-N122b	UAUAAAUGAAUCGGUUGCAAUCAC	x		UAUAAAUGAAUCGGUUGCAAUCACCGAAAGGCCGCGGCCUUUCGGUGAUUGCAACCGAUUCAUUUAUAUG
dvi-mir-N122c	UAUAAAUGAAUCGGUUGCAAUCAC	x		UAUAAAUGAAUCGGUUGCAAUCACCGAAAGGCCGCGGCCUUUCGGUGAUUGCAACCGAUUCAUUUAUAUG
dvi-mir-N123	UAUAUUUUUGAUCGCCUUCAUAGG	x		UAUGAAGGCGAUCAAAAAUAUGGUCGUAUCCAAAACAUAUAUUUUUGAUCGCCUUCAUAGG
dvi-mir-N124a	UAUGUAGGAUUCAAAUUCUUC	x		UGAUUAACAUUGAAACCUUCAUAUUUUCUUCAACAUUAUUAACAGUAAACAAAUGUUCUAAUCUUUCUAUGUAGGAUUCAAAUUCUUC
dvi-mir-N124b	UAUGUAGGAUUCAAAUUCUUC	x	16:U>G	UGAUUAACAUUGAAACCUUCAUAUUUUCUUCAACAUUAUUAACAGUAAACAAAUGUUCUAAUCUUUCUAUGUAGGAUUCAAAUUCUUC
dvi-mir-N125	UAUUAAACGGUCGUAGAAAAC	x	16:U>G	UAUCUAUGAAAAAACCGCGAAUAAUUAGCAUGUUAUUAAACGGUCGUAGAAAAC
dvi-mir-N126	UAUUACAUCGUGAAAGGUUGUACU	x		UAUUACAUCGUGAAAGGUUGUACUGAACAGUUUAUAUUUUUAAUCGAUCAUGAUCGAUUAAAAAUAUAAACUGUUCAGUACAACCUUUCACGAUGUAAUAUG
dvi-mir-N127a	UAUUAUGAACUUGAUGUACCGGGGU	√	5:G>A,13:U>G	CCCGGUACAUCAAGUUCAUAAUAUUAUCCAAUGCUUGACAAGUAAUGUCGAUAUCGACAUUACUUGUCAAGCAUUGGAUAAUAUUAUGAACUUGAUGUACCGGGGU
dvi-mir-N127b	UAUUAUGAACUUGAUGUACCGGGGU	√		CCCGGUACAUCAAGUUCAUAAUAUUAUCCAAUGCUUGACAAGUAAUGUCGAUAUCGACAUUACUUGUCAAGCAUUGGAUAAUAUUAUGAACUUGAUGUACCGGGGU
dvi-mir-N128	UAUUGUGCUUUGAAUCUUUCAGA	x		UGAAAGAAGCAGAGCGCAUACGUAUAUUUGAACGUAUUGUGCUUUGAAUCUUUCAGA
dvi-mir-N129	UAUUUGCAAUGUGUCGGACAGA	√		UGUCCGACCGUUGUCAUAUACUCGUAUAUUAACUGCAGUAUUUGCAAUGUGUCGGACAGA
dvi-mir-N130	UCAAGGACCAAAUGAUGAGGCU	√		CCUCUUCUGCAGGCUCCCACGCGGCAAAAUUAUAGCGUCAAGGACCAAAUGAUGAGGCU
dvi-mir-N131	UCACCAGACCUUGAUAGAGCU	x		CUCUAUCAAGGUCUGGUGAAUGAUGCCAAUAUUUUUGAAGAUGAACACCUUCAAAAAUAUUGGCAUCAUUCACCAGACCUUGAUAGAGCU
dvi-mir-N132	UCACUCUAAGUUUGAACACCA	√		UCACUCUAAGUUUGAACACCAAGCUACUGUUAUUCGUUUGGUGUUCUACCUUACAGUGAGC
dvi-mir-N133	UCACUGGGUAGUAGUUUGUCC	√		ACGAACUUCUGGCCAGUAUGAUGUCUUUAGUAUCCAUCACUGGGUAGUAGUUUGUCC
dvi-mir-N134	UCAGUGAAUGCAAGAAAAUGACCC	x		UCAGUGAAUGCAAGAAAAUGACCCGGGGUCAAAUAUUGUAGGUCAUUAGGA
dvi-mir-N135a	UCAGUGAGACGUGUCGGACAGA	√	13:U>G	UGUCCGACCGUUGUCAUUUACUCCUAUAUUAUCUACAGUCAGUGAGACGUGUCGGACAGA
dvi-mir-N135b	UCAGUGAGACGUGUCGGACAGA	√		UGUCCGACCGUUUUCAUUUACUCCUAUAUUAGGUACAGUCAGUGAGACGUGUCGGACAGA
dvi-mir-N136	UCAGUUCCCUGAGGUCUCCUCUG	x		GUAUCCUUAUACCAGGUUGAUCCUUGAAGUCCGUUUAGGUUCAGUUCCCUGAGGUCUCCUCUG
dvi-mir-N137	UCAUAGAUAGAUUUGUAGAGGUGGG	√	1:C>U,2:C>U	UGUUUGUAAAAUCUUGUGAAGUUGGUCAUAGAUAGAUUUGUAGAGGUGGG
dvi-mir-N138	UCAUAUCUUCGUAUAUCCGUUGGCC	√		CCAAGGAUUGUAGGGUACGACGUCCUGAUUGGUCAUAUCUUCGUAUAUCCGUUGGCC
dvi-mir-N139	UCAUCCAAGUAGCUGACACUGG	x		UCAUCCAAGUAGCUGACACUGGUUCCUUUAUGACGUGUCAUUCCAGUUUCAGCUACUUGAAUGACA
dvi-mir-N140	UCCGUCCAUUUUGACUACUCUCA	√	5:C>U	AGGGUAUCAAUUUGGUUGAAUAGAAAUUCUGAAACUAUCCGUCCAUUUUGACUACUCUCA
dvi-mir-N141	UCGGAAACACUUGUAGCACAAA	x		UCGGAAACACUUGUAGCACAAACUGAGAUCGGGCCGCCCAAGGGGACGGGCUGUCCCACAGUUGUAGUACAAAUGGGACCGAAA
dvi-mir-N142	UCGGCAUACCGAUUCUGGGCC	x		UCGGCAUACCGAUUCUGGGCCAGAAUUUUCCCACGGUGGUCUAGAACCGGUGUGCCGAUUCUGGGCCAGAAUAUUCCGACGGUGGCCUAGAACCGGUAUGCCGAUU
dvi-mir-N143	UCGGCCCCAGAACGAUGACUCU	√		AGUCCUUUUUCUGGAGCCUUGCGCGCAGUUUCGCGGUUCGGCCCCAGAACGAUGACUCU
dvi-mir-N144	UCGGUCAUUUUGUUUACCCUCA	x		AGGGUACUCAUUUGGCCUAAAGAACUUCUGAAACUUUCGGUCAUUUUGUUUACCCUCA
dvi-mir-N145	UCGUGGCGCAGAAUCGGUAUGCC	x		UAUGCCGAUACGUGGCCACUUUCGUGCACCAGAAUCGUCGUGGCGCAGAAUCGGUAUGCC
dvi-mir-N146	UCUAAUAUGGCAGAUUAGUG	√		CUGAAUUGCCAAUAUUAUCAUCAAAUUUCUAAUAUGGCAGAUUAGUG
dvi-mir-N147	UCUGAGGAGAAGAAUGCCAAGC	x		UCUGAGGAGAAGAAUGCCAAGCAUUGGCAGGCAACGUUUGGCAUUCCUUUUCUCGGGUA
dvi-mir-N148	UCUGCACAUCGUCCACAUUCUA	√		UCUGCACAUCGUCCACAUUCUAUGUGAAUUGUGAAUCUAGAAUGUGGACGAUGUGCACUAAU
dvi-mir-N149	UCUGGAUACUUCUGCUCUGUAUU	x		UCUGGAUACUUCUGCUCUGUAUUUAUCUAUCCAGUAAAUAAAUGCACUACAGAGGUAUCCAGACU
dvi-mir-N150	UCUUUUAGGAAAUACUGGACC	x	20:A>G	UCUUUUAGGAAAUACUGGACCAAUAAUAUCAAUCUAUAUAUUAAAUAUUUUAAUUAUAGAUUGAUAUUAUUGGUCCAGUAUUUCCUAAAAGAGU
dvi-mir-N151	UGAGAUCGCAAGCAAAAGCUAGUU	√		CUGGUUUUGUUGUUGAUCUCGGACAUGUUUUGAUUCUGAGAUCGCAAGCAAAAGCUAGUU
dvi-mir-N152	UGAUAGUAUAAUGUAGACCCGA	x		UGAUAGUAUAAUGUAGACCCGAAUAUUUGACCGAGUUUACGUUGUACUGCUCCCA
dvi-mir-N153	UGAUGAACGGCCUACACUUAAU	√		UUGGGUGUGGGCUGCUCUAUUAAGUAUAAAAGAAACUUGAUGAACGGCCUACACUUAAU
dvi-mir-N154	UGCACUGUAAAGGUAUCCAGAAU	x		UCUGGAUACUUCUGCGCUGUAUUUAUCUAUCCAGUAAAUAAAUGCACUGUAAAGGUAUCCAGAAU
dvi-mir-N155	UGCAGGACCUGAUUGAAAAGUU	x		UGCAGGACCUGAUUGAAAAGUUGUUUUUUAUUUGGAAAACUUUGCUUUCAAGUCCUGCUUG
dvi-mir-N156	UGCGAAAAACCUGAAGAAUA	x		UGCGAAAAACCUGAAGAAUAUGGAAGAGCAGCUUGACUUGGAAGGAGUGGAAAAGCUGCUCUUCCAUAUUCUUCAGGUUUUUCGCAGU
dvi-mir-N157	UGCGUCGGCAGUUGUAGGCUGA	x		AGUCUACAAUUGUGGUUGCAAAGUUGGUUAUUUUAUUUGCGUCGGCAGUUGUAGGCUGA
dvi-mir-N158a	UGCGUCGGCAUUUGUAGGCUGA	x		AGUCUACAAUUGUGGUUGCAAAGUUGGUUAUUUUAUUUGCGUCGGCAUUUGUAGGCUGA
dvi-mir-N158b	UGCGUUUGAAUGUGAAAUUCGC	√		UGCGUUUGAAUGUGAAAUUCGCUCUUGUUUAGUGCCAAUUUCACAUUCAAAUGGUUU
dvi-mir-N159	UGCUGAAUCCAUGCGGGCUGCA	√		UGCUGAAUCCAUGCGGGCUGCAGUAAGUUGCGUAGCACCAUGGGAUUCAGCUCA
dvi-mir-N160a	UGCUUGAUUCUCUGCCAUCCC	x		GAAGGGAGAAAUUAAACUCAGAAGGAGCUGAUACUGUUGCCAUGUUGGCAAGUACAUGGCUCGCUGCUUGAUUCUCUGCCAUCCC
dvi-mir-N160b	UGCUUGAUUCUCUGCCAUCCC	x		GAUGGCAGAGAAUCAAGCACAUGGCUUCCUGCUUGAUUCUCUGCCAUCCC
dvi-mir-N161	UGGCCAUUUCUUGAUGUUGAUG	x		ACAGCCUCUGGAAAUGGAUACGCGGCUUAAGGCGUGGCCAUUUCUUGAUGUUGAUG
dvi-mir-N162	UGGUAGUAUAAUGUAGACCCGA	x		UGGUAGUAUAAUGUAGACCCGAAUAUUUCAUCGAGUGUACGUUGUACUGCUCCU
dvi-mir-N163a	UGGUGAAACUCUACCCGAGGA	x		UGGUGAAACUCUACCCGAGGACCCAAUCAACCAUCUUCAGUCAACGAUGACUACUAAGUUAGUAGUCAUCGUUGACCGAAGAUGGUUGAUUGGGUCAUCGGGUAGAGUUUCACCAUG
dvi-mir-N163b	UGGUGAAACUCUACCCGAGGA	x		UGGUGAAACUCUACCCGAGGACCCAAUCAACCAUCUUCGGGUCCUCGGGUAGAGUUUCACCAUG
dvi-mir-N163c	UGGUGAAACUCUACCCGAGGA	x		UGGUGAAACUCUACCCGAGGACCCAAUCAACCAUCUUCGGGUUGAUUGGGUCCUCGGGUAGAGUUUCACCAUG
dvi-mir-N163d	UGGUGAAACUCUACCCGAGGA	x		UGGUGAAACUCUACCCGAGGACCCAAUCAACCAUCUUCGGUCCUAAGAUGACCGAAGAUGGUUAAUUGGGUCCUCGGGUAGAGUUUCACCAUG
dvi-mir-N163e	UGGUGAAACUCUACCCGAGGA	x		UGGUGAAACUCUACCCGAGGACCCAAUCAACCAUCUUCUGAAGAUGGUAAGUAAAGAUGGUUGAUUGGGUCGUCGGGUAGAGUUUCACCAUG
dvi-mir-N163f	UGGUGAAACUCUACCCGAGGA	x		UGGUGAAACUCUACCCGAGGACCCAAUCAAGUAGUCAUCGUUGACCGAAAAUGGUUGAUUGGGUCCUCGGGUAGAGUUUCACCAUG
dvi-mir-N163g	UGGUGAAACUCUACCCGAGGA	x		UGGUGAAACUCUACCCGAGGACCCAAUCAGCCAUCUUCAAUCAACGAUGACUACUAAGUAAGAUGGUUGAUUGGGUCCUCGGGUAGAGUUUCACCAUG
dvi-mir-N163h	UGGUGAAACUCUACCCGAGGA	x		UGGUGAAACUCUACCCGAGGACCCAAUCCAUUGGAUAAGGACUGGGUCCUCGGGUAGAGUUUCACCAUG
dvi-mir-N163i	UGGUGAAACUCUACCCGAGGA	x	0:G>C	UGGUGAAACUCUACCCGAGGACCCAGUCCUUAUCCAAUGGAUUGGGUCCUCGGGUAGAGUUUCACCAUG
dvi-mir-N164a	UGUCUUUUUACACUUUGAUGGU	√		UGUCUUUUUACACUUUGAUGGUGCUAUAUUUGUGUUGCCAUCUAAGUGAAAAAGGCCUG
dvi-mir-N164b	UGUCUUUUUACACUUUGAUGGU	√		UGUCUUUUUACACUUUGAUGGUGCUAUAUUUGUGUUGCCAUCUAAGUGAAAAAGGCCUG
dvi-mir-N165	UGUGCACAUCGUCCACAUUCU	√		UGUGCACAUCGUCCACAUUCUAUGUGAAUUGUGAAUGUGGAAUGUGGACGAUGUGCACGAAU
dvi-mir-N166a	UGUUGGUCCAAUCUGUUUGACAGC	x		UGUUGGUCCAAUCUGUUUGACAGCAGGAAAGCAACAAGAAAUCCUGCAUUUCUAUCAUCUUUAACCGGCAUU
dvi-mir-N166b	UGUUGGUCCAAUCUGUUUGACAGC	x		UGUUGGUCCAAUCUGUUUGACAGCAGGAAAGCAACAGGAAAUCCUGCAUUUCUAUCAUCUUUAACCGGCAUU
dvi-mir-N166c	UGUUGGUCCAAUCUGUUUGACAGC	x		UGUUGGUCCAAUCUGUUUGACAGCAGGAAAGCAACAGGAAAUCCUGCAUUUCUAUCAUCUUUAACCGGCAUU
dvi-mir-N166d	UGUUGGUCCAAUCUGUUUGACAGC	x		UGUUGGUCCAAUCUGUUUGACAGCAGGAAAGCAACAGGAAAUCCUGCAUUUCUAUCAUCUUUAACCGGCAUU
dvi-mir-N166e	UGUUGGUCCAAUCUGUUUGACAGC	x		UGUUGGUCCAAUCUGUUUGACAGCAGGAAAGCAACAGGAAAUCCUGCGUUUCUAUCAUCUUUAACCGGCAUU
dvi-mir-N166f	UGUUGGUCCAAUCUGUUUGACAGC	x	10:U>A	UGUUGGUCCAAUCUGUUUGACAGCAGGAAAGCAACAGGACAUCCUGCAUUUCUAUCAUCUUUAACCGGCAUU
dvi-mir-N166g	UGUUGGUCCAAUCUGUUUGACAGC	x		UGUUGGUCCAAUCUGUUUGACAGCAGGAAAGCAACAGGAUCCUGCGUUUCUAUCAUCUUUAACCGGCAUU
dvi-mir-N166h	UGUUGGUCCAAUCUGUUUGACAGC	x		UGUUGGUCCAAUCUGUUUGACAGCAGGGAAGCAACAUAAAAUCCUGCAUUUCUAUCAUCUUUAACCGGCAUU
dvi-mir-N167	UGUUUCUCUCUGUGUGGUCUGGCCU	√		GCCAGACCACACAGAGAGAAAUAAUCCAGGCUGGUCGCCUAUUGAUUGUUUCUCUCUGUGUGGUCUGGCCU
dvi-mir-N168	UGUUUUUACUCUGCAAAAAUU	x		UGUUUUUACUCUGCAAAAAUUUGGAAUGACUUUGUGAUUAAGGCCUUAAUCACAAAGUCAUUCCAAAUUUUUGCAGAGUAAAAACAUC
dvi-mir-N169a	UUAACACAUAUCGGUAGUUUG	√		UUAACACAUAUCGGUAGUUUGUUCGUUUUUACUCCGUUCACUGCCAAUAUGUUUUUUGU
dvi-mir-N169b	UUAACACAUAUCGGUAGUUUGC	√		UUAACACAUAUCGGUAGUUUGCUCACUUUUUACUCCGUUCACUGCCAAUAUGUUUUUUGU
dvi-mir-N169c	UUAACACAUAUCGGUAGUUUGC	√		UUAACACAUAUCGGUAGUUUGCUCGGUUAUUUACUCCGUUCACUGCCAAUAUGUUUUUUGU
dvi-mir-N169d	UUAACACAUAUCGGUAGUUUGC	√		UUAACACAUAUCGGUAGUUUGCUCGGUUUUUUACUCCGUUCACUGCCAAUAUGUUUUUUGU
dvi-mir-N170a	UUAAGUCACUUAUUUAUUCUGCCU	√		GCAGAAUAAAUAAGUGACUUAAUUUUUCCUAACAUUUUAUUAUAUAAUAAAAUGUUAGGAAAAAUUAAGUCACUUAUUUAUUCUGCCU
dvi-mir-N170b	UUAAGUCACUUAUUUAUUCUGCCU	√		GCAGAAUAAAUAAGUGACUUAAUUUUUCCUAACAUUUUAUUAUAUAAUAAAAUGUUAGGAAAAAUUAAGUCACUUAUUUAUUCUGCCU
dvi-mir-N171a	UUAGUGCACUGGAUUUAAACCC	√		UUAGUGCACUGGAUUUAAACCCCAAAUAUAAAGUUUAAACUUUAUAUUUGGGGUUUAAAUCCAGUGCACUAAUC
dvi-mir-N171b	UUAGUGCACUGGAUUUAAACCC	√		UUAGUGCACUGGAUUUAAACCCCAAAUAUAAAGUUUAAACUUUAUAUUUGGGGUUUAAAUCCAGUGCACUAAUC
dvi-mir-N172a	UUAUAUAAACUAAUAUCUGAU	√		UUAUAUAAACUAAUAUCUGAUAUUCUAACUUUAAUUAUUAUAAUAAUUAAAGUUAGAAUAUCAGAUAUUAGUUUAUAUAAAA
dvi-mir-N172b	UUAUAUAAACUAAUAUCUGAU	√	3:A>G,12:G>A	UUAUAUAAACUAAUAUCUGAUAUUCUAACUUUAAUUAUUAUAAUAAUUAAAGUUAGAAUAUCAGAUAUUAGUUUAUAUAAAA
dvi-mir-N173	UUAUUCAUGACAAUUUCGGCC	x	3:A>G,12:G>A	UUAUUCAUGACAAUUUCGGCCAGUAUAGGAGAAGCAGAAUAUAGGGUCUGCUUCUCCUAUACUGGCCGAAAUUGUCAUGAAUAAAC
dvi-mir-N174	UUCAAUGCAGCUGCAGGCUUCC	x	3:A>G,12:G>A	GAGCCUGCAAUUGUGUUUGUAAAUUUUAUUUUUUUUAUUUCAAUGCAGCUGCAGGCUUCC
dvi-mir-N175a	UUCACCACCUUCGUCGUCGUCU	√	3:A>G,12:G>A	AACGAUGAAGAAGGUGGCGAAGAAAAUUGAAAAGAAAUAGUUUUCACCACCUUCGUCGUCGUCU
dvi-mir-N175b	UUCACCACCUUCGUCGUCGUCU	√	3:A>G,12:G>A	AACGAUGAAGAAGGUGGCGAAGAAAAUUGAAAAGAAAUAGUUUUCACCACCUUCGUCGUCGUCU
dvi-mir-N175c	UUCACCACCUUCGUCGUCGUCU	√	3:A>G,12:G>A	AACGAUGAAGAAGGUGGCGAAGAAAAUUGAAAAGAAAUAGUUUUCACCACCUUCGUCGUCGUCU
dvi-mir-N175d	UUCACCACCUUCGUCGUCGUCU	√	3:A>G,12:G>A	AACGAUGAAGAAGGUGGCGAAGAAAAUUGAAAAGAAAUAGUUUUCACCACCUUCGUCGUCGUCU
dvi-mir-N175e	UUCACCACCUUCGUCGUCGUCU	√	3:A>G,12:G>A	AACGAUGAAGAAGGUGGCGAAGAAAAUUGAAAAGAAAUAGUUUUCACCACCUUCGUCGUCGUCU
dvi-mir-N175f	UUCACCACCUUCGUCGUCGUCU	√	3:A>G,12:G>A	AACGAUGAAGAAGGUGGCGAAGAAAAUUGAAAAGAAAUAGUUUUCACCACCUUCGUCGUCGUCU
dvi-mir-N175g	UUCACCACCUUCGUCGUCGUCU	√		AACGAUGAAGAAGGUGGCGAAGAAAAUUGAAAAGAAAUAGUUUUCACCACCUUCGUCGUCGUCU
dvi-mir-N175h	UUCACCACCUUCGUCGUCGUCU	√		AACGAUGAAGAAGGUGGCGAAGAAAAUUGAAAAGAAAUAGUUUUCACCACCUUCGUCGUCGUCU
dvi-mir-N175i	UUCACCACCUUCGUCGUCGUCU	√		AACGAUGAAGAAGGUGGCGAAGAAAAUUGAACAGAAAUAGUUUUCACCACCUUCGUCGUCGUCU
dvi-mir-N176	UUCAUCAGGUAGAUAUUGAGGCGC	x		UUCAUCAGGUAGAUAUUGAGGCGCCUAUUGGUUGCCUCUGUCUACCUGUAAAAAUG
dvi-mir-N177	UUCCAUGGACUUUGAAAACACC	x		UGUUUUCAAAGUCCAUGGAAUGACCUGUGGUUGGCUAAACACGUCCAUACCACAGGUCAUUCCAUGGACUUUGAAAACACC
dvi-mir-N178	UUCGAACGGAAUCGGUGUCAGAAGC	√		CACUCCCAUCGAUCUUUUUGUAGGGGCUAUCAUUAGAGCUUAUUCGAACGGAAUCGGUGUCAGAAGC
dvi-mir-N179	UUCGGCAAACUGCAGUCGCGUGC	x		ACUCGACUGCUGGCCGAACUCCCGCUUCGCGUCGUUCGGCAAACUGCAGUCGCGUGC
dvi-mir-N180	UUCGUCGGCAGUUGUAGGCUGA	x		AGUCUACAAUUGUGGUUGCAAAGUUGGUUAUCUUAUUUUCGUCGGCAGUUGUAGGCUGA
dvi-mir-N181	UUCUGUGCUUUGGAUCUUUCA	x		AAAGAAACAGAGCGCGUACGUAUAUUUGAACGUUCUGUGCUUUGGAUCUUUCA
dvi-mir-N182	UUGAUAUUGGUGUUGGUGUCU	x		UUGAUAUUGGUGUUGGUGUCUAUGUUAUUAAUGUAGACAUUAACAUCAACACCAAAA
dvi-mir-N183a	UUGAUGAACACCUCUGUGGCAGCCU	√		UUGAUGAACACCUCUGUGGCAGCCUCAGAUGUACCACUUGCAAGUGGUACAUCUGAGGCUGCCACAGAGGUGUUCAUCAAUA
dvi-mir-N183b	UUGAUGAACACCUCUGUGGCAGCCU	√		UUGAUGAACACCUCUGUGGCAGCCUCAGAUGUACCACUUGCAAGUGGUACAUCUGAGGCUGCCACAGAGGUGUUCAUCAAUA
dvi-mir-N184	UUGCACGAUCGUCGUGUCCGAGA	√		UUGCACGAUCGUCGUGUCCGAGAAAAACUUCUUUUGAAGAUGACGAUCGUGCAAAC
dvi-mir-N185a	UUGGAUCCCAGUUGUAAGGCU	x		UCUUCAAUUGUGGUUCCAAAUUUGGUUUUUUUAUUUGGAUCCCAGUUGUAAGGCU
dvi-mir-N185b	UUGGAUCCCAGUUGUAAGGCU	x		UCUUCAAUUGUGGUUCCAAAUUUGUUUUUUUUUAUUUGGAUCCCAGUUGUAAGGCU
dvi-mir-N186	UUGUAGUACAAAUGAGACCGAAA	x		UCGGAAACACUUGUAGCACACACUGAGAUCGGACUGCCCAAGGGGACGGGCACUGCCUUAACAGUUGUAGUACAAAUGAGACCGAAA
dvi-mir-N187	UUGUUUUCCAGUUGUGGACU	x		UCUACAAUUGUGGUUUCAAAUGUGUUUUUUUUUUAUUUGUUUUCCAGUUGUGGACU
dvi-mir-N188	UUUAUUGGAGAAUUCUUACCC	x	4:G>U,5:U>G	GUAAGAAUUCUCCAAUACAAUUUCUUUGAGUUCCAUUAAUCCUUUAAAACUCAAAGAAAUUUUAUUGGAGAAUUCUUACCC
dvi-mir-N189a	UUUAUUGUAUGGAAAAAUGGUGCU	x	4:G>U,5:U>G	CACCAUUAAGCCAACAAAAAAAUGUAUACCAAAUUUUAUUGUAUGGAAAAAUGGUGCU
dvi-mir-N189b	UUUAUUGUAUGGAAAAAUGGUGCU	x		CACCAUUAAGCCAACAAAAAAAUGUAUACCAAAUUUUAUUGUAUGGAAAAAUGGUGCU
dvi-mir-N190a	UUUCGUCAACGAGUCGAGACAGA	√		UGUCCGACCGUUGUCAUAAGCUCGUAUAUUAACUGCAGUUUCGUCAACGAGUCGAGACAGA
dvi-mir-N190b	UUUCGUCAACGAGUCGAGACAGA	√		UGUCCGACCGUUGUCAUAAGCUCGUAUAUUAACUGCAGUUUCGUCAACGAGUCGAGACAGA
dvi-mir-N190c	UUUCUGCAACGAGUCGAGACAGA	√		UGUCCGACCGUUGUCAUAAGCUCGUAUAUUAACUGCAGUUUCUGCAACGAGUCGAGACAGA
dvi-mir-N190d	UUUGAUCUAGUAAAUCGUCC	x		UUUGAUCUAGUAAAUCGUCCUGGAAUGAGUACGGAAGAAAAUCUGACUUCAACUUUUUAAUCAGAUCAGACC
dvi-mir-N191	UUUGUACCCCUUGUUAGACAG	x		GUCAACAGUUGUUACAAGCUCGUAUAUUAGCUUCAGUUUGUACCCCUUGUUAGACAG
dvi-mir-N192a	UUUGUACCCGUUGUUGCGACA	x		UCCAACAAUUGUUACAAGCUAGUAUAUUAGCUUCAGUUUGUACCCGUUGUUGCGACA
dvi-mir-N192b	UUUGUACCCGUUGUUGCGACA	x		UCCAACAAUUGUUACAAGCUAGUAUAUUAGCUUCAGUUUGUACCCGUUGUUGCGACA
dvi-mir-N192c	UUUGUACCCGUUGUUGCGACAGA	x		UGUCCAACAAUUGUUACAAGCUAGUAUAUUAGCUUCAGUUUGUACCCGUUGUUGCGACAGA
dvi-mir-N193	UUUUAAUUAUUGUCCAACUUUUACU	x		UUUUAAUUAUUGUCCAACUUUUACUAUUAAUUUUAGAAACAGCAGUAUCUAUAAUUAAUAGUAAAAGUUGGACAAUAAUUAAAAUA
dvi-mir-N194	UUUUCCUCUGUUGGGUGGACGCCU	x		GUGUGUCGCCAGGGGUAGAAACUCUUCCUUUCUCUUUUUCCUCUGUUGGGUGGACGCCU
dvi-mir-N195	UUUUUCAUUAGUUUGUGACACCC	x		UUAUGACAAGCUAGAGUGAAAAGAUAACUUAUCAAUGGUCAUCUUUUUUCAUUAGUUUGUGACACCC
dvi-mir-N196	UUUUUCUUAAAUUGUAGUGCCU	x		UUUUUCUUAAAUUGUAGUGCCUUUAUUUAUAACAAUUAAUAAAUUAUUUUACAGUCAUUGACUAAAGAA
Note: *An 'N' is added to the front of number when the miRNAs are corn rootworm specific. E.g. dvi-mir-N001.
**Marker, '√', indicates this mature miRNA was also identified in NCR while marker, 'x', shows that this mature miRNA was not detected in NCR.
***This column represents the changes in mature miRNA in NCR when compared to the mature miRNA in WCR. Numbers indicate the position where changes take place in mature miRNAs (counting from 0) while Characters (A, U, C, G) shows the nucleotide changes.
