# Supplementary material for: Elucidation of the MicroRNA Transcriptome in Western Corn Rootworm Reveals Its Dynamic and Evolutionary Complexity
Source: Genomics Proteomics Bioinformatics. 2021 Feb 17;19(5):800–14. doi: 10.1016/j.gpb.2019.03.008 (PMC9170749; doi:10.1016/j.gpb.2019.03.008)
Supplement: Supplementary Table S4 [file mmc9.xlsx]

## Sheet: Sheet2
Table S4 WCR specific miRNAs only detected in 1st and 2nd instar stages
Mature miRNA ID*	Mature miRNA	1st & 2nd instar of WCR	1st & 2nd instar of NCR
dvi-miR-N001	AAAGGAAAAGAACCAAAAAAGU	√	x
dvi-miR-N013	AAGGAAACAUGAUAUAACUGAU	√	x
dvi-miR-N014	AAGUGAAGUGAGUUCGAGCCC	√	x
dvi-miR-N015	AAUGUUGUACAGUAGUUGCCU	√	x
dvi-miR-N017	AAUUGAAACUUGAAUAAUUGGAGU	√	x
dvi-miR-N020	ACACUAGCUGAUGUUGCGCUG	√	x
dvi-miR-N024	ACCCUUGAUCUUUUCGGAUAUGACA	√	x
dvi-miR-N034	AUACGUACGAAAACAGAAAGUGAC	√	x
dvi-miR-N036	AUCACACAUUAACUCCGCAACU	√	x
dvi-miR-N038a	AUCGGUAUGCCGAUUCUGGACC	√	x
dvi-miR-N038b	AUCGGUAUGCCGAUUCUGGACC	√	x
dvi-miR-N038c	AUCGGUAUGCCGAUUCUGGACC	√	x
dvi-miR-N038d	AUCGGUAUGCCGAUUCUGGACC	√	x
dvi-miR-N039	AUGGAGUAGCAUGACGUCAACU	√	x
dvi-miR-N040a	AUGGUAUCAAGGCGUCAAAGACACU	√	x
dvi-miR-N040b	AUGGUAUCAAGGCGUCAAAGACACU	√	x
dvi-miR-N040c	AUGGUAUCAAGGCGUCAAAGACACU	√	x
dvi-miR-N042a	AUUCCAGUAGAAUUUGAGAUAAAC	√	x
dvi-miR-N042b	AUUCCAGUAGAAUUUGAGAUAAAC	√	x
dvi-miR-N049a	CAAAGAAUUAUGCCGGUUUACUAGU	√	x
dvi-miR-N049b	CAAAGAAUUAUGCCGGUUUACUAGU	√	x
dvi-miR-N051	CAACAAUGGCGUCAUGGAUAACA	√	x
dvi-miR-N056	CACUCGAAGAUUGUCGGCAGACA	√	x
dvi-miR-N063	CGGUAUUAGUAGUAGUAGUAGU	√	x
dvi-miR-N073	CUUGGCAGUUUGAACAUUGAAU	√	x
dvi-miR-N077	GCAUGCAGCGCGAAUAGGCCU	√	x
dvi-miR-N079	GCGAGAUAUUAGUCAGAAUGU	√	x
dvi-miR-N085	GUAAAUGAUGAAAACAACUGAAU	√	x
dvi-miR-N090a	GUUUGAGAUUUACUGGUACU	√	x
dvi-miR-N090b	GUUUGAGAUUUACUGGUACU	√	x
dvi-miR-N092	UAAAAUGACAGUGACUUUGAC	√	x
dvi-miR-N093	UAAAGUCAUGUUUUCGUUGGAC	√	x
dvi-miR-N094a	UAAAUACACCUCUGAAAUA	√	x
dvi-miR-N094b	UAAAUACACCUCUGAAAUA	√	x
dvi-miR-N095	UAACUUCCGUCGGUUACAAGUCG	√	x
dvi-miR-N097	UAAGUAUAUGCAGUCGUGUCCA	√	x
dvi-miR-N098	UAAUGUAUCGGCGUCUUAUGUU	√	x
dvi-miR-N102a	UACACUGUUCUGAAAUUUAAA	√	x
dvi-miR-N102b	UACACUGUUCUGAAAUUUAAA	√	x
dvi-miR-N102c	UACACUGUUCUGAAAUUUAAA	√	x
dvi-miR-N102d	UACACUGUUCUGAAAUUUAAA	√	x
dvi-miR-N102e	UACACUGUUCUGAAAUUUAAA	√	x
dvi-miR-N102f	UACACUGUUCUGAAAUUUAAA	√	x
dvi-miR-N102g	UACACUGUUCUGAAAUUUAAA	√	x
dvi-miR-N102h	UACACUGUUCUGAAAUUUAAA	√	x
dvi-miR-N102i	UACACUGUUCUGAAAUUUAAA	√	x
dvi-miR-N104	UACAUAAGAGGUUUGGCUCUG	√	x
dvi-miR-N105	UACCGAUUGGGGGAGGCACUGACG	√	x
dvi-miR-N106	UACCUAGUACUCUGUACCCGAGU	√	x
dvi-miR-N108	UACUAUGUUUUGGAUCUUUCAGA	√	x
dvi-miR-N111	UACUGCGCUUUGAAUCUUUCAGA	√	x
dvi-miR-N114	UAGAGUUUGAAGACGGUAGUGUC	√	x
dvi-miR-N117	UAGGAUCUUGAGAACGUCGCUUCU	√	x
dvi-miR-N120	UAGUAUCCAAUAAUUCGUCGAU	√	x
dvi-miR-N122a	UAUAAAUGAAUCGGUUGCAAUCAC	√	x
dvi-miR-N122b	UAUAAAUGAAUCGGUUGCAAUCAC	√	x
dvi-miR-N122c	UAUAAAUGAAUCGGUUGCAAUCAC	√	x
dvi-miR-N124a	UAUGUAGGAUUCAAAUUCUUC	√	x
dvi-miR-N124b	UAUGUAGGAUUCAAAUUCUUC	√	x
dvi-miR-N126	UAUUACAUCGUGAAAGGUUGUACU	√	x
dvi-miR-N128	UAUUGUGCUUUGAAUCUUUCAGA	√	x
dvi-miR-N134	UCAGUGAAUGCAAGAAAAUGACCC	√	x
dvi-miR-N139	UCAUCCAAGUAGCUGACACUGG	√	x
dvi-miR-N144	UCGGUCAUUUUGUUUACCCUCA	√	x
dvi-miR-N145	UCGUGGCGCAGAAUCGGUAUGCC	√	x
dvi-miR-N150	UCUUUUAGGAAAUACUGGACC	√	x
dvi-miR-N152	UGAUAGUAUAAUGUAGACCCGA	√	x
dvi-miR-N154	UGCACUGUAAAGGUAUCCAGAAU	√	x
dvi-miR-N155	UGCAGGACCUGAUUGAAAAGUU	√	x
dvi-miR-N157	UGCGUCGGCAGUUGUAGGCUGA	√	x
dvi-miR-N158a	UGCGUCGGCAUUUGUAGGCUGA	√	x
dvi-miR-N160a	UGCUUGAUUCUCUGCCAUCCC	√	x
dvi-miR-N160b	UGCUUGAUUCUCUGCCAUCCC	√	x
dvi-miR-N166a	UGUUGGUCCAAUCUGUUUGACAGC	√	x
dvi-miR-N166b	UGUUGGUCCAAUCUGUUUGACAGC	√	x
dvi-miR-N166c	UGUUGGUCCAAUCUGUUUGACAGC	√	x
dvi-miR-N166d	UGUUGGUCCAAUCUGUUUGACAGC	√	x
dvi-miR-N166e	UGUUGGUCCAAUCUGUUUGACAGC	√	x
dvi-miR-N166f	UGUUGGUCCAAUCUGUUUGACAGC	√	x
dvi-miR-N166g	UGUUGGUCCAAUCUGUUUGACAGC	√	x
dvi-miR-N166h	UGUUGGUCCAAUCUGUUUGACAGC	√	x
dvi-miR-N168	UGUUUUUACUCUGCAAAAAUU	√	x
dvi-miR-N174	UUCAAUGCAGCUGCAGGCUUCC	√	x
dvi-miR-N176	UUCAUCAGGUAGAUAUUGAGGCGC	√	x
dvi-miR-N179	UUCGGCAAACUGCAGUCGCGUGC	√	x
dvi-miR-N180	UUCGUCGGCAGUUGUAGGCUGA	√	x
dvi-miR-N182	UUGAUAUUGGUGUUGGUGUCU	√	x
dvi-miR-N185a	UUGGAUCCCAGUUGUAAGGCU	√	x
dvi-miR-N185b	UUGGAUCCCAGUUGUAAGGCU	√	x
dvi-miR-N186	UUGUAGUACAAAUGAGACCGAAA	√	x
dvi-miR-N187	UUGUUUUCCAGUUGUGGACU	√	x
dvi-miR-N189a	UUUAUUGUAUGGAAAAAUGGUGCU	√	x
dvi-miR-N189b	UUUAUUGUAUGGAAAAAUGGUGCU	√	x
dvi-miR-N191	UUUGUACCCCUUGUUAGACAG	√	x
dvi-miR-N192a	UUUGUACCCGUUGUUGCGACA	√	x
dvi-miR-N192b	UUUGUACCCGUUGUUGCGACA	√	x
dvi-miR-N192c	UUUGUACCCGUUGUUGCGACAGA	√	x
dvi-miR-N193	UUUUAAUUAUUGUCCAACUUUUACU	√	x
dvi-miR-N194	UUUUCCUCUGUUGGGUGGACGCCU	√	x
dvi-miR-N195	UUUUUCAUUAGUUUGUGACACCC	√	x
