# Supplementary material for: Elucidation of the MicroRNA Transcriptome in Western Corn Rootworm Reveals Its Dynamic and Evolutionary Complexity
Source: Genomics Proteomics Bioinformatics. 2021 Feb 17;19(5):800–14. doi: 10.1016/j.gpb.2019.03.008 (PMC9170749; doi:10.1016/j.gpb.2019.03.008)
Supplement: Supplementary Table S5 [file mmc10.xlsx]

## Sheet: Sheet1
Table S5 miRNA conservation in selected model organisms
Note: A cell filled with 'Y' and shaded by green indicate that this miRNA was discovered in this species based on the data from miRBase (version 21) and this study while a cell filled by 'N' shows this miRNA was not discovered in these species. Three letter abbreviation of species are the same as in Figure 3C.
miR_ID	hsa	mmu	cel	bmo	ame	dps	dme	tca	dvi	dba
let-7	Y	Y	Y	Y	Y	Y	Y	Y	Y	Y
mir-1	Y	Y	Y	Y	Y	Y	Y	Y	Y	Y
mir-124	Y	Y	Y	Y	Y	Y	Y	Y	Y	Y
mir-34	Y	Y	Y	Y	Y	Y	Y	Y	Y	Y
mir-10	Y	Y	N	Y	Y	Y	Y	Y	Y	Y
mir-100	Y	Y	N	Y	Y	Y	Y	Y	Y	Y
mir-133	Y	Y	N	Y	Y	Y	Y	Y	Y	Y
mir-137	Y	Y	N	Y	Y	Y	Y	Y	Y	Y
mir-184	Y	Y	N	Y	Y	Y	Y	Y	Y	Y
mir-190	Y	Y	N	Y	Y	Y	Y	Y	Y	Y
mir-7	Y	Y	N	Y	Y	Y	Y	Y	Y	Y
mir-9	Y	Y	N	Y	Y	Y	Y	Y	Y	Y
mir-92	Y	Y	N	Y	Y	Y	Y	Y	Y	Y
mir-125	Y	Y	N	N	Y	Y	Y	Y	Y	Y
mir-193	Y	Y	N	N	Y	Y	Y	Y	Y	Y
mir-210	Y	Y	N	Y	Y	Y	Y	Y	Y	N
mir-219	Y	Y	N	N	Y	Y	Y	Y	Y	Y
mir-252	N	N	Y	Y	Y	Y	Y	Y	Y	Y
mir-31	Y	Y	N	Y	Y	Y	Y	Y	N	N
mir-87	N	N	Y	Y	Y	Y	Y	Y	Y	Y
bantam	N	N	N	Y	Y	Y	Y	Y	Y	Y
mir-1000	N	N	N	Y	Y	Y	Y	Y	Y	Y
mir-11	N	N	N	Y	Y	Y	Y	Y	Y	Y
mir-12	N	N	N	Y	Y	Y	Y	Y	Y	Y
mir-13	N	N	N	Y	Y	Y	Y	Y	Y	Y
mir-14	N	N	N	Y	Y	Y	Y	Y	Y	Y
mir-2	N	N	Y	Y	Y	Y	Y	Y	Y	N
mir-263	N	N	N	Y	Y	Y	Y	Y	Y	Y
mir-275	N	N	N	Y	Y	Y	Y	Y	Y	Y
mir-276	N	N	N	Y	Y	Y	Y	Y	Y	Y
mir-277	N	N	N	Y	Y	Y	Y	Y	Y	Y
mir-279	N	N	N	Y	Y	Y	Y	Y	Y	Y
mir-281	N	N	N	Y	Y	Y	Y	Y	Y	Y
mir-282	N	N	N	Y	Y	Y	Y	Y	Y	Y
mir-283	N	N	N	Y	Y	Y	Y	Y	Y	Y
mir-305	N	N	N	Y	Y	Y	Y	Y	Y	Y
mir-307	N	N	N	Y	Y	Y	Y	Y	Y	Y
mir-317	N	N	N	Y	Y	Y	Y	Y	Y	Y
mir-33	Y	Y	N	Y	Y	Y	Y	Y	N	N
mir-375	Y	Y	N	Y	Y	Y	Y	Y	N	N
mir-8	N	N	N	Y	Y	Y	Y	Y	Y	Y
mir-927	N	N	N	Y	Y	Y	Y	Y	Y	Y
mir-929	N	N	N	Y	Y	Y	Y	Y	Y	Y
mir-932	N	N	N	Y	Y	Y	Y	Y	Y	Y
mir-965	N	N	N	Y	Y	Y	Y	Y	Y	Y
mir-993	N	N	N	Y	Y	Y	Y	Y	Y	Y
mir-iab-4	N	N	N	Y	Y	Y	Y	Y	Y	Y
mir-29	Y	Y	N	N	Y	N	N	Y	Y	Y
mir-315	N	N	N	N	Y	Y	Y	Y	Y	Y
mir-71	N	N	Y	Y	Y	N	N	Y	Y	Y
mir-970	N	N	N	Y	N	Y	Y	Y	Y	Y
mir-980	N	N	N	N	Y	Y	Y	Y	Y	Y
mir-981	N	N	N	N	Y	Y	Y	Y	Y	Y
mir-989	N	N	N	Y	Y	Y	Y	Y	Y	N
mir-1175	N	N	N	Y	Y	N	N	Y	Y	Y
mir-2788	N	N	N	Y	Y	N	N	Y	Y	Y
mir-2796	N	N	N	Y	Y	N	N	Y	Y	Y
mir-316	N	N	N	Y	Y	Y	Y	Y	N	N
mir-79	N	N	Y	Y	Y	Y	Y	N	N	N
mir-995	N	N	N	N	N	Y	Y	Y	Y	Y
mir-998	N	N	N	Y	N	N	Y	Y	Y	Y
mir-iab-8	N	N	N	Y	N	Y	Y	Y	N	N
mir-2765	N	N	N	Y	Y	N	N	Y	Y	N
mir-278	N	N	N	Y	Y	Y	Y	N	N	N
mir-2944	N	N	N	N	Y	N	N	Y	Y	Y
mir-3049	N	N	N	N	Y	N	N	Y	Y	Y
mir-306	N	N	N	Y	Y	Y	Y	N	N	N
mir-308	N	N	N	Y	N	Y	Y	Y	N	N
mir-3477	N	N	N	N	Y	N	N	Y	Y	Y
mir-6012	N	N	N	N	Y	N	N	Y	Y	Y
mir-750	N	N	N	Y	Y	N	N	Y	Y	N
mir-971	N	N	N	N	Y	Y	Y	N	Y	N
mir-1006	N	N	N	N	Y	Y	Y	N	N	N
mir-274	N	N	N	Y	N	Y	Y	N	N	N
mir-2779	N	N	N	Y	N	N	N	N	Y	Y
mir-285	N	N	N	Y	N	Y	Y	N	N	N
mir-304	N	N	N	N	N	Y	Y	Y	N	N
mir-309	N	N	N	N	N	Y	Y	Y	N	N
mir-318	N	N	N	N	Y	Y	Y	N	N	N
mir-3849	N	N	N	N	N	N	N	Y	Y	Y
mir-1001	N	N	N	N	N	N	Y	N	Y	N
mir-1002	N	N	N	N	N	Y	Y	N	N	N
mir-101	Y	Y	N	N	N	N	N	N	N	N
mir-1010	N	N	N	N	N	Y	Y	N	N	N
mir-103	Y	Y	N	N	N	N	N	N	N	N
mir-105	Y	Y	N	N	N	N	N	N	N	N
mir-106	Y	Y	N	N	N	N	N	N	N	N
mir-107	Y	Y	N	N	N	N	N	N	N	N
mir-1193	Y	Y	N	N	N	N	N	N	N	N
mir-1197	Y	Y	N	N	N	N	N	N	N	N
mir-1199	Y	Y	N	N	N	N	N	N	N	N
mir-122	Y	Y	N	N	N	N	N	N	N	N
mir-1224	Y	Y	N	N	N	N	N	N	N	N
mir-1231	Y	Y	N	N	N	N	N	N	N	N
mir-1247	Y	Y	N	N	N	N	N	N	N	N
mir-1249	Y	Y	N	N	N	N	N	N	N	N
mir-1251	Y	Y	N	N	N	N	N	N	N	N
mir-1258	Y	Y	N	N	N	N	N	N	N	N
mir-126	Y	Y	N	N	N	N	N	N	N	N
mir-1264	Y	Y	N	N	N	N	N	N	N	N
mir-127	Y	Y	N	N	N	N	N	N	N	N
mir-128	Y	Y	N	N	N	N	N	N	N	N
mir-129	Y	Y	N	N	N	N	N	N	N	N
mir-1291	Y	Y	N	N	N	N	N	N	N	N
mir-1298	Y	Y	N	N	N	N	N	N	N	N
mir-130	Y	Y	N	N	N	N	N	N	N	N
mir-1306	Y	Y	N	N	N	N	N	N	N	N
mir-132	Y	Y	N	N	N	N	N	N	N	N
mir-134	Y	Y	N	N	N	N	N	N	N	N
mir-135	Y	Y	N	N	N	N	N	N	N	N
mir-136	Y	Y	N	N	N	N	N	N	N	N
mir-138	Y	Y	N	N	N	N	N	N	N	N
mir-139	Y	Y	N	N	N	N	N	N	N	N
mir-140	Y	Y	N	N	N	N	N	N	N	N
mir-141	Y	Y	N	N	N	N	N	N	N	N
mir-142	Y	Y	N	N	N	N	N	N	N	N
mir-143	Y	Y	N	N	N	N	N	N	N	N
mir-144	Y	Y	N	N	N	N	N	N	N	N
mir-145	Y	Y	N	N	N	N	N	N	N	N
mir-146	Y	Y	N	N	N	N	N	N	N	N
mir-147	Y	Y	N	N	N	N	N	N	N	N
mir-148	Y	Y	N	N	N	N	N	N	N	N
mir-149	Y	Y	N	N	N	N	N	N	N	N
mir-15	Y	Y	N	N	N	N	N	N	N	N
mir-150	Y	Y	N	N	N	N	N	N	N	N
mir-151	Y	Y	N	N	N	N	N	N	N	N
mir-152	Y	Y	N	N	N	N	N	N	N	N
mir-153	Y	Y	N	N	N	N	N	N	N	N
mir-154	Y	Y	N	N	N	N	N	N	N	N
mir-155	Y	Y	N	N	N	N	N	N	N	N
mir-16	Y	Y	N	N	N	N	N	N	N	N
mir-17	Y	Y	N	N	N	N	N	N	N	N
mir-18	Y	Y	N	N	N	N	N	N	N	N
mir-181	Y	Y	N	N	N	N	N	N	N	N
mir-182	Y	Y	N	N	N	N	N	N	N	N
mir-183	Y	Y	N	N	N	N	N	N	N	N
mir-185	Y	Y	N	N	N	N	N	N	N	N
mir-186	Y	Y	N	N	N	N	N	N	N	N
mir-187	Y	Y	N	N	N	N	N	N	N	N
mir-188	Y	Y	N	N	N	N	N	N	N	N
mir-19	Y	Y	N	N	N	N	N	N	N	N
mir-191	Y	Y	N	N	N	N	N	N	N	N
mir-1912	Y	Y	N	N	N	N	N	N	N	N
mir-192	Y	Y	N	N	N	N	N	N	N	N
mir-194	Y	Y	N	N	N	N	N	N	N	N
mir-195	Y	Y	N	N	N	N	N	N	N	N
mir-196	Y	Y	N	N	N	N	N	N	N	N
mir-199	Y	Y	N	N	N	N	N	N	N	N
mir-20	Y	Y	N	N	N	N	N	N	N	N
mir-200	Y	Y	N	N	N	N	N	N	N	N
mir-202	Y	Y	N	N	N	N	N	N	N	N
mir-203	Y	Y	N	N	N	N	N	N	N	N
mir-204	Y	Y	N	N	N	N	N	N	N	N
mir-205	Y	Y	N	N	N	N	N	N	N	N
mir-206	Y	Y	N	N	N	N	N	N	N	N
mir-208	Y	Y	N	N	N	N	N	N	N	N
mir-21	Y	Y	N	N	N	N	N	N	N	N
mir-211	Y	Y	N	N	N	N	N	N	N	N
mir-212	Y	Y	N	N	N	N	N	N	N	N
mir-214	Y	Y	N	N	N	N	N	N	N	N
mir-215	Y	Y	N	N	N	N	N	N	N	N
mir-216	Y	Y	N	N	N	N	N	N	N	N
mir-217	Y	Y	N	N	N	N	N	N	N	N
mir-218	Y	Y	N	N	N	N	N	N	N	N
mir-22	Y	Y	N	N	N	N	N	N	N	N
mir-221	Y	Y	N	N	N	N	N	N	N	N
mir-222	Y	Y	N	N	N	N	N	N	N	N
mir-223	Y	Y	N	N	N	N	N	N	N	N
mir-224	Y	Y	N	N	N	N	N	N	N	N
mir-23	Y	Y	N	N	N	N	N	N	N	N
mir-24	Y	Y	N	N	N	N	N	N	N	N
mir-25	Y	Y	N	N	N	N	N	N	N	N
mir-2514	N	N	N	N	N	Y	N	N	Y	N
mir-2535	N	N	N	N	N	Y	Y	N	N	N
mir-26	Y	Y	N	N	N	N	N	N	N	N
mir-27	Y	Y	N	N	N	N	N	N	N	N
mir-28	Y	Y	N	N	N	N	N	N	N	N
mir-280	N	N	N	N	N	Y	Y	N	N	N
mir-284	N	N	N	N	N	Y	Y	N	N	N
mir-286	N	N	N	N	N	Y	Y	N	N	N
mir-2861	Y	Y	N	N	N	N	N	N	N	N
mir-287	N	N	N	N	N	Y	Y	N	N	N
mir-288	N	N	N	N	N	Y	Y	N	N	N
mir-289	N	N	N	N	N	Y	Y	N	N	N
mir-296	Y	Y	N	N	N	N	N	N	N	N
mir-297	Y	Y	N	N	N	N	N	N	N	N
mir-298	Y	Y	N	N	N	N	N	N	N	N
mir-299	Y	Y	N	N	N	N	N	N	N	N
mir-3	N	N	N	N	N	Y	Y	N	N	N
mir-30	Y	Y	N	N	N	N	N	N	N	N
mir-300	Y	Y	N	N	N	N	N	N	N	N
mir-301	Y	Y	N	N	N	N	N	N	N	N
mir-302	Y	Y	N	N	N	N	N	N	N	N
mir-3064	Y	Y	N	N	N	N	N	N	N	N
mir-3065	Y	Y	N	N	N	N	N	N	N	N
mir-3074	Y	Y	N	N	N	N	N	N	N	N
mir-311	N	N	N	N	N	Y	Y	N	N	N
mir-314	N	N	N	N	N	Y	Y	N	N	N
mir-3154	Y	Y	N	N	N	N	N	N	N	N
mir-32	Y	Y	N	N	N	N	N	N	N	N
mir-320	Y	Y	N	N	N	N	N	N	N	N
mir-323	Y	Y	N	N	N	N	N	N	N	N
mir-324	Y	Y	N	N	N	N	N	N	N	N
mir-325	Y	Y	N	N	N	N	N	N	N	N
mir-326	Y	Y	N	N	N	N	N	N	N	N
mir-328	Y	Y	N	N	N	N	N	N	N	N
mir-329	Y	Y	N	N	N	N	N	N	N	N
mir-330	Y	Y	N	N	N	N	N	N	N	N
mir-331	Y	Y	N	N	N	N	N	N	N	N
mir-335	Y	Y	N	N	N	N	N	N	N	N
mir-337	Y	Y	N	N	N	N	N	N	N	N
mir-338	Y	Y	N	N	N	N	N	N	N	N
mir-339	Y	Y	N	N	N	N	N	N	N	N
mir-340	Y	Y	N	N	N	N	N	N	N	N
mir-342	Y	Y	N	N	N	N	N	N	N	N
mir-345	Y	Y	N	N	N	N	N	N	N	N
mir-346	Y	Y	N	N	N	N	N	N	N	N
mir-361	Y	Y	N	N	N	N	N	N	N	N
mir-3618	Y	Y	N	N	N	N	N	N	N	N
mir-362	Y	Y	N	N	N	N	N	N	N	N
mir-3620	Y	Y	N	N	N	N	N	N	N	N
mir-363	Y	Y	N	N	N	N	N	N	N	N
mir-365	Y	Y	N	N	N	N	N	N	N	N
mir-367	Y	Y	N	N	N	N	N	N	N	N
mir-369	Y	Y	N	N	N	N	N	N	N	N
mir-370	Y	Y	N	N	N	N	N	N	N	N
mir-374	Y	Y	N	N	N	N	N	N	N	N
mir-376	Y	Y	N	N	N	N	N	N	N	N
mir-377	Y	Y	N	N	N	N	N	N	N	N
mir-378	Y	Y	N	N	N	N	N	N	N	N
mir-379	Y	Y	N	N	N	N	N	N	N	N
mir-3791	N	N	N	N	Y	N	N	Y	N	N
mir-380	Y	Y	N	N	N	N	N	N	N	N
mir-381	Y	Y	N	N	N	N	N	N	N	N
mir-382	Y	Y	N	N	N	N	N	N	N	N
mir-383	Y	Y	N	N	N	N	N	N	N	N
mir-384	Y	Y	N	N	N	N	N	N	N	N
mir-3960	Y	Y	N	N	N	N	N	N	N	N
mir-4	N	N	N	N	N	Y	Y	N	N	N
mir-409	Y	Y	N	N	N	N	N	N	N	N
mir-410	Y	Y	N	N	N	N	N	N	N	N
mir-411	Y	Y	N	N	N	N	N	N	N	N
mir-412	Y	Y	N	N	N	N	N	N	N	N
mir-421	Y	Y	N	N	N	N	N	N	N	N
mir-423	Y	Y	N	N	N	N	N	N	N	N
mir-425	Y	Y	N	N	N	N	N	N	N	N
mir-429	Y	Y	N	N	N	N	N	N	N	N
mir-431	Y	Y	N	N	N	N	N	N	N	N
mir-432	Y	Y	N	N	N	N	N	N	N	N
mir-433	Y	Y	N	N	N	N	N	N	N	N
mir-448	Y	Y	N	N	N	N	N	N	N	N
mir-449	Y	Y	N	N	N	N	N	N	N	N
mir-450	Y	Y	N	N	N	N	N	N	N	N
mir-451	Y	Y	N	N	N	N	N	N	N	N
mir-452	Y	Y	N	N	N	N	N	N	N	N
mir-455	Y	Y	N	N	N	N	N	N	N	N
mir-466	Y	Y	N	N	N	N	N	N	N	N
mir-483	Y	Y	N	N	N	N	N	N	N	N
mir-484	Y	Y	N	N	N	N	N	N	N	N
mir-485	Y	Y	N	N	N	N	N	N	N	N
mir-486	Y	Y	N	N	N	N	N	N	N	N
mir-487	Y	Y	N	N	N	N	N	N	N	N
mir-488	Y	Y	N	N	N	N	N	N	N	N
mir-489	Y	Y	N	N	N	N	N	N	N	N
mir-490	Y	Y	N	N	N	N	N	N	N	N
mir-491	Y	Y	N	N	N	N	N	N	N	N
mir-493	Y	Y	N	N	N	N	N	N	N	N
mir-494	Y	Y	N	N	N	N	N	N	N	N
mir-495	Y	Y	N	N	N	N	N	N	N	N
mir-496	Y	Y	N	N	N	N	N	N	N	N
mir-497	Y	Y	N	N	N	N	N	N	N	N
mir-499	Y	Y	N	N	N	N	N	N	N	N
mir-5	N	N	N	N	N	Y	Y	N	N	N
mir-500	Y	Y	N	N	N	N	N	N	N	N
mir-501	Y	Y	N	N	N	N	N	N	N	N
mir-503	Y	Y	N	N	N	N	N	N	N	N
mir-504	Y	Y	N	N	N	N	N	N	N	N
mir-505	Y	Y	N	N	N	N	N	N	N	N
mir-509	Y	Y	N	N	N	N	N	N	N	N
mir-5100	Y	Y	N	N	N	N	N	N	N	N
mir-511	Y	Y	N	N	N	N	N	N	N	N
mir-532	Y	Y	N	N	N	N	N	N	N	N
mir-539	Y	Y	N	N	N	N	N	N	N	N
mir-541	Y	Y	N	N	N	N	N	N	N	N
mir-542	Y	Y	N	N	N	N	N	N	N	N
mir-543	Y	Y	N	N	N	N	N	N	N	N
mir-544	Y	Y	N	N	N	N	N	N	N	N
mir-551	Y	Y	N	N	N	N	N	N	N	N
mir-568	Y	Y	N	N	N	N	N	N	N	N
mir-574	Y	Y	N	N	N	N	N	N	N	N
mir-582	Y	Y	N	N	N	N	N	N	N	N
mir-590	Y	Y	N	N	N	N	N	N	N	N
mir-592	Y	Y	N	N	N	N	N	N	N	N
mir-598	Y	Y	N	N	N	N	N	N	N	N
mir-599	Y	Y	N	N	N	N	N	N	N	N
mir-6	N	N	N	N	N	Y	Y	N	N	N
mir-615	Y	Y	N	N	N	N	N	N	N	N
mir-6516	Y	Y	N	N	N	N	N	N	N	N
mir-652	Y	Y	N	N	N	N	N	N	N	N
mir-653	Y	Y	N	N	N	N	N	N	N	N
mir-654	Y	Y	N	N	N	N	N	N	N	N
mir-664	Y	Y	N	N	N	N	N	N	N	N
mir-665	Y	Y	N	N	N	N	N	N	N	N
mir-668	Y	Y	N	N	N	N	N	N	N	N
mir-670	Y	Y	N	N	N	N	N	N	N	N
mir-671	Y	Y	N	N	N	N	N	N	N	N
mir-6715	Y	Y	N	N	N	N	N	N	N	N
mir-675	Y	Y	N	N	N	N	N	N	N	N
mir-676	Y	Y	N	N	N	N	N	N	N	N
mir-6769	Y	Y	N	N	N	N	N	N	N	N
mir-708	Y	Y	N	N	N	N	N	N	N	N
mir-711	Y	Y	N	N	N	N	N	N	N	N
mir-718	Y	Y	N	N	N	N	N	N	N	N
mir-744	Y	Y	N	N	N	N	N	N	N	N
mir-758	Y	Y	N	N	N	N	N	N	N	N
mir-759	Y	Y	N	N	N	N	N	N	N	N
mir-760	Y	Y	N	N	N	N	N	N	N	N
mir-761	Y	Y	N	N	N	N	N	N	N	N
mir-762	Y	Y	N	N	N	N	N	N	N	N
mir-764	Y	Y	N	N	N	N	N	N	N	N
mir-767	Y	Y	N	N	N	N	N	N	N	N
mir-770	Y	Y	N	N	N	N	N	N	N	N
mir-802	Y	Y	N	N	N	N	N	N	N	N
mir-873	Y	Y	N	N	N	N	N	N	N	N
mir-874	Y	Y	N	N	N	N	N	N	N	N
mir-875	Y	Y	N	N	N	N	N	N	N	N
mir-876	Y	Y	N	N	N	N	N	N	N	N
mir-877	Y	Y	N	N	N	N	N	N	N	N
mir-93	Y	Y	N	N	N	N	N	N	N	N
mir-935	Y	Y	N	N	N	N	N	N	N	N
mir-957	N	N	N	N	N	Y	Y	N	N	N
mir-958	N	N	N	N	N	Y	Y	N	N	N
mir-959	N	N	N	N	N	Y	Y	N	N	N
mir-96	Y	Y	N	N	N	N	N	N	N	N
mir-964	N	N	N	N	N	Y	Y	N	N	N
mir-968	N	N	N	N	N	Y	Y	N	N	N
mir-969	N	N	N	N	N	Y	Y	N	N	N
mir-98	Y	Y	N	N	N	N	N	N	N	N
mir-985	N	N	N	N	Y	N	Y	N	N	N
mir-986	N	N	N	N	N	Y	Y	N	N	N
mir-987	N	N	N	N	N	Y	Y	N	N	N
mir-988	N	N	N	N	N	Y	Y	N	N	N
mir-99	Y	Y	N	N	N	N	N	N	N	N
mir-994	N	N	N	N	N	Y	Y	N	N	N
mir-996	N	N	N	N	Y	N	Y	N	N	N
lin-4	N	N	Y	N	N	N	N	N	N	N
lsy-6	N	N	Y	N	N	N	N	N	N	N
mir-1003	N	N	N	N	N	N	Y	N	N	N
mir-1004	N	N	N	N	N	N	Y	N	N	N
mir-1005	N	N	N	N	N	N	Y	N	N	N
mir-1007	N	N	N	N	N	N	Y	N	N	N
mir-1008	N	N	N	N	N	N	Y	N	N	N
mir-1009	N	N	N	N	N	N	Y	N	N	N
mir-1011	N	N	N	N	N	N	Y	N	N	N
mir-1012	N	N	N	N	N	N	Y	N	N	N
mir-1013	N	N	N	N	N	N	Y	N	N	N
mir-1014	N	N	N	N	N	N	Y	N	N	N
mir-1015	N	N	N	N	N	N	Y	N	N	N
mir-1016	N	N	N	N	N	N	Y	N	N	N
mir-1017	N	N	N	N	N	N	Y	N	N	N
mir-1018	N	N	Y	N	N	N	N	N	N	N
mir-1019	N	N	Y	N	N	N	N	N	N	N
mir-1020	N	N	Y	N	N	N	N	N	N	N
mir-1021	N	N	Y	N	N	N	N	N	N	N
mir-1022	N	N	Y	N	N	N	N	N	N	N
mir-1187	N	Y	N	N	N	N	N	N	N	N
mir-1188	N	Y	N	N	N	N	N	N	N	N
mir-1190	N	Y	N	N	N	N	N	N	N	N
mir-1191	N	Y	N	N	N	N	N	N	N	N
mir-1192	N	Y	N	N	N	N	N	N	N	N
mir-1194	N	Y	N	N	N	N	N	N	N	N
mir-1195	N	Y	N	N	N	N	N	N	N	N
mir-1198	N	Y	N	N	N	N	N	N	N	N
mir-1668	N	Y	N	N	N	N	N	N	N	N
mir-1817	N	N	Y	N	N	N	N	N	N	N
mir-1818	N	N	Y	N	N	N	N	N	N	N
mir-1819	N	N	Y	N	N	N	N	N	N	N
mir-1820	N	N	Y	N	N	N	N	N	N	N
mir-1821	N	N	Y	N	N	N	N	N	N	N
mir-1822	N	N	Y	N	N	N	N	N	N	N
mir-1823	N	N	Y	N	N	N	N	N	N	N
mir-1824	N	N	Y	N	N	N	N	N	N	N
mir-1828	N	N	Y	N	N	N	N	N	N	N
mir-1829	N	N	Y	N	N	N	N	N	N	N
mir-1830	N	N	Y	N	N	N	N	N	N	N
mir-1832	N	N	Y	N	N	N	N	N	N	N
mir-1833	N	N	Y	N	N	N	N	N	N	N
mir-1839	N	Y	N	N	N	N	N	N	N	N
mir-1843	N	Y	N	N	N	N	N	N	N	N
mir-1892	N	Y	N	N	N	N	N	N	N	N
mir-1893	N	Y	N	N	N	N	N	N	N	N
mir-1894	N	Y	N	N	N	N	N	N	N	N
mir-1895	N	Y	N	N	N	N	N	N	N	N
mir-1896	N	Y	N	N	N	N	N	N	N	N
mir-1897	N	Y	N	N	N	N	N	N	N	N
mir-1898	N	Y	N	N	N	N	N	N	N	N
mir-1899	N	Y	N	N	N	N	N	N	N	N
mir-1900	N	Y	N	N	N	N	N	N	N	N
mir-1901	N	Y	N	N	N	N	N	N	N	N
mir-1902	N	Y	N	N	N	N	N	N	N	N
mir-1903	N	Y	N	N	N	N	N	N	N	N
mir-1904	N	Y	N	N	N	N	N	N	N	N
mir-1905	N	Y	N	N	N	N	N	N	N	N
mir-1906	N	Y	N	N	N	N	N	N	N	N
mir-1907	N	Y	N	N	N	N	N	N	N	N
mir-1923	N	N	N	Y	N	N	N	N	N	N
mir-1926	N	N	N	Y	N	N	N	N	N	N
mir-1927	N	Y	N	N	N	N	N	N	N	N
mir-1928	N	Y	N	N	N	N	N	N	N	N
mir-1929	N	Y	N	N	N	N	N	N	N	N
mir-1930	N	Y	N	N	N	N	N	N	N	N
mir-1931	N	Y	N	N	N	N	N	N	N	N
mir-1932	N	Y	N	N	N	N	N	N	N	N
mir-1933	N	Y	N	N	N	N	N	N	N	N
mir-1934	N	Y	N	N	N	N	N	N	N	N
mir-1936	N	Y	N	N	N	N	N	N	N	N
mir-1938	N	Y	N	N	N	N	N	N	N	N
mir-1941	N	Y	N	N	N	N	N	N	N	N
mir-1942	N	Y	N	N	N	N	N	N	N	N
mir-1943	N	Y	N	N	N	N	N	N	N	N
mir-1945	N	Y	N	N	N	N	N	N	N	N
mir-1946	N	Y	N	N	N	N	N	N	N	N
mir-1947	N	Y	N	N	N	N	N	N	N	N
mir-1948	N	Y	N	N	N	N	N	N	N	N
mir-1949	N	Y	N	N	N	N	N	N	N	N
mir-1950	N	Y	N	N	N	N	N	N	N	N
mir-1951	N	Y	N	N	N	N	N	N	N	N
mir-1952	N	Y	N	N	N	N	N	N	N	N
mir-1953	N	Y	N	N	N	N	N	N	N	N
mir-1954	N	Y	N	N	N	N	N	N	N	N
mir-1955	N	Y	N	N	N	N	N	N	N	N
mir-1956	N	Y	N	N	N	N	N	N	N	N
mir-1957	N	Y	N	N	N	N	N	N	N	N
mir-1958	N	Y	N	N	N	N	N	N	N	N
mir-1960	N	Y	N	N	N	N	N	N	N	N
mir-1961	N	Y	N	N	N	N	N	N	N	N
mir-1962	N	Y	N	N	N	N	N	N	N	N
mir-1963	N	Y	N	N	N	N	N	N	N	N
mir-1964	N	Y	N	N	N	N	N	N	N	N
mir-1966	N	Y	N	N	N	N	N	N	N	N
mir-1967	N	Y	N	N	N	N	N	N	N	N
mir-1968	N	Y	N	N	N	N	N	N	N	N
mir-1969	N	Y	N	N	N	N	N	N	N	N
mir-1970	N	Y	N	N	N	N	N	N	N	N
mir-1971	N	Y	N	N	N	N	N	N	N	N
mir-1981	N	Y	N	N	N	N	N	N	N	N
mir-1982	N	Y	N	N	N	N	N	N	N	N
mir-1983	N	Y	N	N	N	N	N	N	N	N
mir-201	N	Y	N	N	N	N	N	N	N	N
mir-207	N	Y	N	N	N	N	N	N	N	N
mir-2136	N	Y	N	N	N	N	N	N	N	N
mir-2137	N	Y	N	N	N	N	N	N	N	N
mir-2139	N	Y	N	N	N	N	N	N	N	N
mir-2183	N	Y	N	N	N	N	N	N	N	N
mir-2207	N	N	Y	N	N	N	N	N	N	N
mir-2208	N	N	Y	N	N	N	N	N	N	N
mir-2209	N	N	Y	N	N	N	N	N	N	N
mir-2210	N	N	Y	N	N	N	N	N	N	N
mir-2211	N	N	Y	N	N	N	N	N	N	N
mir-2212	N	N	Y	N	N	N	N	N	N	N
mir-2213	N	N	Y	N	N	N	N	N	N	N
mir-2215	N	N	Y	N	N	N	N	N	N	N
mir-2216	N	N	Y	N	N	N	N	N	N	N
mir-2217	N	N	Y	N	N	N	N	N	N	N
mir-2218	N	N	Y	N	N	N	N	N	N	N
mir-2219	N	N	Y	N	N	N	N	N	N	N
mir-2220	N	N	Y	N	N	N	N	N	N	N
mir-2221	N	N	Y	N	N	N	N	N	N	N
mir-2279	N	N	N	N	N	N	Y	N	N	N
mir-228	N	N	Y	N	N	N	N	N	N	N
mir-2280	N	N	N	N	N	N	Y	N	N	N
mir-2281	N	N	N	N	N	N	Y	N	N	N
mir-2282	N	N	N	N	N	N	Y	N	N	N
mir-2283	N	N	N	N	N	N	Y	N	N	N
mir-229	N	N	Y	N	N	N	N	N	N	N
mir-230	N	N	Y	N	N	N	N	N	N	N
mir-231	N	N	Y	N	N	N	N	N	N	N
mir-232	N	N	Y	N	N	N	N	N	N	N
mir-233	N	N	Y	N	N	N	N	N	N	N
mir-234	N	N	Y	N	N	N	N	N	N	N
mir-235	N	N	Y	N	N	N	N	N	N	N
mir-236	N	N	Y	N	N	N	N	N	N	N
mir-237	N	N	Y	N	N	N	N	N	N	N
mir-238	N	N	Y	N	N	N	N	N	N	N
mir-239	N	N	Y	N	N	N	N	N	N	N
mir-240	N	N	Y	N	N	N	N	N	N	N
mir-241	N	N	Y	N	N	N	N	N	N	N
mir-242	N	N	Y	N	N	N	N	N	N	N
mir-243	N	N	Y	N	N	N	N	N	N	N
mir-244	N	N	Y	N	N	N	N	N	N	N
mir-245	N	N	Y	N	N	N	N	N	N	N
mir-246	N	N	Y	N	N	N	N	N	N	N
mir-247	N	N	Y	N	N	N	N	N	N	N
mir-248	N	N	Y	N	N	N	N	N	N	N
mir-2489	N	N	N	N	N	N	Y	N	N	N
mir-249	N	N	Y	N	N	N	N	N	N	N
mir-2490	N	N	N	N	N	N	Y	N	N	N
mir-2491	N	N	N	N	N	N	Y	N	N	N
mir-2492	N	N	N	N	N	N	Y	N	N	N
mir-2493	N	N	N	N	N	N	Y	N	N	N
mir-2494	N	N	N	N	N	N	Y	N	N	N
mir-2495	N	N	N	N	N	N	Y	N	N	N
mir-2496	N	N	N	N	N	N	Y	N	N	N
mir-2497	N	N	N	N	N	N	Y	N	N	N
mir-2498	N	N	N	N	N	N	Y	N	N	N
mir-2499	N	N	N	N	N	N	Y	N	N	N
mir-250	N	N	Y	N	N	N	N	N	N	N
mir-2500	N	N	N	N	N	N	Y	N	N	N
mir-2501	N	N	N	N	N	N	Y	N	N	N
mir-2502	N	N	N	N	N	Y	N	N	N	N
mir-2503	N	N	N	N	N	Y	N	N	N	N
mir-2504	N	N	N	N	N	Y	N	N	N	N
mir-2505	N	N	N	N	N	Y	N	N	N	N
mir-2506	N	N	N	N	N	Y	N	N	N	N
mir-2507	N	N	N	N	N	Y	N	N	N	N
mir-2508	N	N	N	N	N	Y	N	N	N	N
mir-2509	N	N	N	N	N	Y	N	N	N	N
mir-251	N	N	Y	N	N	N	N	N	N	N
mir-2510	N	N	N	N	N	Y	N	N	N	N
mir-2511	N	N	N	N	N	Y	N	N	N	N
mir-2512	N	N	N	N	N	Y	N	N	N	N
mir-2513	N	N	N	N	N	Y	N	N	N	N
mir-2515	N	N	N	N	N	Y	N	N	N	N
mir-2516	N	N	N	N	N	Y	N	N	N	N
mir-2517	N	N	N	N	N	Y	N	N	N	N
mir-2518	N	N	N	N	N	Y	N	N	N	N
mir-2519	N	N	N	N	N	Y	N	N	N	N
mir-2520	N	N	N	N	N	Y	N	N	N	N
mir-2521	N	N	N	N	N	Y	N	N	N	N
mir-2522	N	N	N	N	N	Y	N	N	N	N
mir-2523	N	N	N	N	N	Y	N	N	N	N
mir-2524	N	N	N	N	N	Y	N	N	N	N
mir-2525	N	N	N	N	N	Y	N	N	N	N
mir-2526	N	N	N	N	N	Y	N	N	N	N
mir-2527	N	N	N	N	N	Y	N	N	N	N
mir-2528	N	N	N	N	N	Y	N	N	N	N
mir-2529	N	N	N	N	N	Y	N	N	N	N
mir-253	N	N	Y	N	N	N	N	N	N	N
mir-2530	N	N	N	N	N	Y	N	N	N	N
mir-2531	N	N	N	N	N	Y	N	N	N	N
mir-2532	N	N	N	N	N	Y	N	N	N	N
mir-2533	N	N	N	N	N	Y	N	N	N	N
mir-2534	N	N	N	N	N	Y	N	N	N	N
mir-2536	N	N	N	N	N	Y	N	N	N	N
mir-2537	N	N	N	N	N	Y	N	N	N	N
mir-2538	N	N	N	N	N	Y	N	N	N	N
mir-2539	N	N	N	N	N	Y	N	N	N	N
mir-254	N	N	Y	N	N	N	N	N	N	N
mir-2540	N	N	N	N	N	Y	N	N	N	N
mir-2541	N	N	N	N	N	Y	N	N	N	N
mir-2542	N	N	N	N	N	Y	N	N	N	N
mir-2543	N	N	N	N	N	Y	N	N	N	N
mir-2544	N	N	N	N	N	Y	N	N	N	N
mir-2545	N	N	N	N	N	Y	N	N	N	N
mir-2546	N	N	N	N	N	Y	N	N	N	N
mir-2547	N	N	N	N	N	Y	N	N	N	N
mir-2548	N	N	N	N	N	Y	N	N	N	N
mir-2549	N	N	N	N	N	Y	N	N	N	N
mir-255	N	N	Y	N	N	N	N	N	N	N
mir-2550	N	N	N	N	N	Y	N	N	N	N
mir-2551	N	N	N	N	N	Y	N	N	N	N
mir-2552	N	N	N	N	N	Y	N	N	N	N
mir-2553	N	N	N	N	N	Y	N	N	N	N
mir-2554	N	N	N	N	N	Y	N	N	N	N
mir-2555	N	N	N	N	N	Y	N	N	N	N
mir-2556	N	N	N	N	N	Y	N	N	N	N
mir-2557	N	N	N	N	N	Y	N	N	N	N
mir-2558	N	N	N	N	N	Y	N	N	N	N
mir-2559	N	N	N	N	N	Y	N	N	N	N
mir-256	N	N	Y	N	N	N	N	N	N	N
mir-2560	N	N	N	N	N	Y	N	N	N	N
mir-2561	N	N	N	N	N	Y	N	N	N	N
mir-2562	N	N	N	N	N	Y	N	N	N	N
mir-2563	N	N	N	N	N	Y	N	N	N	N
mir-2564	N	N	N	N	N	Y	N	N	N	N
mir-2565	N	N	N	N	N	Y	N	N	N	N
mir-2566	N	N	N	N	N	Y	N	N	N	N
mir-2567	N	N	N	N	N	Y	N	N	N	N
mir-2568	N	N	N	N	N	Y	N	N	N	N
mir-2569	N	N	N	N	N	Y	N	N	N	N
mir-2570	N	N	N	N	N	Y	N	N	N	N
mir-2571	N	N	N	N	N	Y	N	N	N	N
mir-2572	N	N	N	N	N	Y	N	N	N	N
mir-2573	N	N	N	N	N	Y	N	N	N	N
mir-2574	N	N	N	N	N	Y	N	N	N	N
mir-2575	N	N	N	N	N	Y	N	N	N	N
mir-2576	N	N	N	N	N	Y	N	N	N	N
mir-259	N	N	Y	N	N	N	N	N	N	N
mir-261	N	N	Y	N	N	N	N	N	N	N
mir-264	N	N	Y	N	N	N	N	N	N	N
mir-265	N	N	Y	N	N	N	N	N	N	N
mir-266	N	N	Y	N	N	N	N	N	N	N
mir-267	N	N	Y	N	N	N	N	N	N	N
mir-268	N	N	Y	N	N	N	N	N	N	N
mir-269	N	N	Y	N	N	N	N	N	N	N
mir-270	N	N	Y	N	N	N	N	N	N	N
mir-271	N	N	Y	N	N	N	N	N	N	N
mir-272	N	N	Y	N	N	N	N	N	N	N
mir-2723	N	N	N	Y	N	N	N	N	N	N
mir-2724	N	N	N	Y	N	N	N	N	N	N
mir-2729	N	N	N	Y	N	N	N	N	N	N
mir-273	N	N	Y	N	N	N	N	N	N	N
mir-2731	N	N	N	Y	N	N	N	N	N	N
mir-2733	N	N	N	Y	N	N	N	N	N	N
mir-2734	N	N	N	Y	N	N	N	N	N	N
mir-2736	N	N	N	Y	N	N	N	N	N	N
mir-2737	N	N	N	Y	N	N	N	N	N	N
mir-2738	N	N	N	Y	N	N	N	N	N	N
mir-2739	N	N	N	Y	N	N	N	N	N	N
mir-2742	N	N	N	Y	N	N	N	N	N	N
mir-2744	N	N	N	Y	N	N	N	N	N	N
mir-2745	N	N	N	Y	N	N	N	N	N	N
mir-2748	N	N	N	Y	N	N	N	N	N	N
mir-2751	N	N	N	Y	N	N	N	N	N	N
mir-2752	N	N	N	Y	N	N	N	N	N	N
mir-2753	N	N	N	Y	N	N	N	N	N	N
mir-2754	N	N	N	Y	N	N	N	N	N	N
mir-2755	N	N	N	Y	N	N	N	N	N	N
mir-2756	N	N	N	Y	N	N	N	N	N	N
mir-2757	N	N	N	Y	N	N	N	N	N	N
mir-2758	N	N	N	Y	N	N	N	N	N	N
mir-2759	N	N	N	Y	N	N	N	N	N	N
mir-2760	N	N	N	Y	N	N	N	N	N	N
mir-2761	N	N	N	Y	N	N	N	N	N	N
mir-2762	N	N	N	Y	N	N	N	N	N	N
mir-2763	N	N	N	Y	N	N	N	N	N	N
mir-2764	N	N	N	Y	N	N	N	N	N	N
mir-2766	N	N	N	Y	N	N	N	N	N	N
mir-2767	N	N	N	Y	N	N	N	N	N	N
mir-2768	N	N	N	Y	N	N	N	N	N	N
mir-2769	N	N	N	Y	N	N	N	N	N	N
mir-2770	N	N	N	Y	N	N	N	N	N	N
mir-2771	N	N	N	Y	N	N	N	N	N	N
mir-2772	N	N	N	Y	N	N	N	N	N	N
mir-2774	N	N	N	Y	N	N	N	N	N	N
mir-2775	N	N	N	Y	N	N	N	N	N	N
mir-2776	N	N	N	Y	N	N	N	N	N	N
mir-2777	N	N	N	Y	N	N	N	N	N	N
mir-2778	N	N	N	Y	N	N	N	N	N	N
mir-2780	N	N	N	Y	N	N	N	N	N	N
mir-2781	N	N	N	Y	N	N	N	N	N	N
mir-2782	N	N	N	Y	N	N	N	N	N	N
mir-2783	N	N	N	Y	N	N	N	N	N	N
mir-2784	N	N	N	Y	N	N	N	N	N	N
mir-2785	N	N	N	Y	N	N	N	N	N	N
mir-2786	N	N	N	Y	N	N	N	N	N	N
mir-2787	N	N	N	Y	N	N	N	N	N	N
mir-2789	N	N	N	Y	N	N	N	N	N	N
mir-2790	N	N	N	Y	N	N	N	N	N	N
mir-2791	N	N	N	Y	N	N	N	N	N	N
mir-2792	N	N	N	Y	N	N	N	N	N	N
mir-2794	N	N	N	Y	N	N	N	N	N	N
mir-2795	N	N	N	Y	N	N	N	N	N	N
mir-2797	N	N	N	Y	N	N	N	N	N	N
mir-2798	N	N	N	Y	N	N	N	N	N	N
mir-2799	N	N	N	Y	N	N	N	N	N	N
mir-2800	N	N	N	Y	N	N	N	N	N	N
mir-2801	N	N	N	Y	N	N	N	N	N	N
mir-2803	N	N	N	Y	N	N	N	N	N	N
mir-2804	N	N	N	Y	N	N	N	N	N	N
mir-2805	N	N	N	Y	N	N	N	N	N	N
mir-2806	N	N	N	Y	N	N	N	N	N	N
mir-2807	N	N	N	Y	N	N	N	N	N	N
mir-2808	N	N	N	Y	N	N	N	N	N	N
mir-2809	N	N	N	Y	N	N	N	N	N	N
mir-2810	N	N	N	Y	N	N	N	N	N	N
mir-2812	N	N	N	Y	N	N	N	N	N	N
mir-2813	N	N	N	Y	N	N	N	N	N	N
mir-2814	N	N	N	Y	N	N	N	N	N	N
mir-2816	N	N	N	Y	N	N	N	N	N	N
mir-2817	N	N	N	Y	N	N	N	N	N	N
mir-2818	N	N	N	Y	N	N	N	N	N	N
mir-2819	N	N	N	Y	N	N	N	N	N	N
mir-2820	N	N	N	Y	N	N	N	N	N	N
mir-2821	N	N	N	Y	N	N	N	N	N	N
mir-2822	N	N	N	Y	N	N	N	N	N	N
mir-2824	N	N	N	Y	N	N	N	N	N	N
mir-2825	N	N	N	Y	N	N	N	N	N	N
mir-2826	N	N	N	Y	N	N	N	N	N	N
mir-2827	N	N	N	Y	N	N	N	N	N	N
mir-2828	N	N	N	Y	N	N	N	N	N	N
mir-2830	N	N	N	Y	N	N	N	N	N	N
mir-2831	N	N	N	Y	N	N	N	N	N	N
mir-2832	N	N	N	Y	N	N	N	N	N	N
mir-2833	N	N	N	Y	N	N	N	N	N	N
mir-2834	N	N	N	Y	N	N	N	N	N	N
mir-2835	N	N	N	Y	N	N	N	N	N	N
mir-2836	N	N	N	Y	N	N	N	N	N	N
mir-2837	N	N	N	Y	N	N	N	N	N	N
mir-2838	N	N	N	Y	N	N	N	N	N	N
mir-2839	N	N	N	Y	N	N	N	N	N	N
mir-2840	N	N	N	Y	N	N	N	N	N	N
mir-2841	N	N	N	Y	N	N	N	N	N	N
mir-2842	N	N	N	Y	N	N	N	N	N	N
mir-2843	N	N	N	Y	N	N	N	N	N	N
mir-2845	N	N	N	Y	N	N	N	N	N	N
mir-2846	N	N	N	Y	N	N	N	N	N	N
mir-2847	N	N	N	Y	N	N	N	N	N	N
mir-2848	N	N	N	Y	N	N	N	N	N	N
mir-2849	N	N	N	Y	N	N	N	N	N	N
mir-2851	N	N	N	Y	N	N	N	N	N	N
mir-2852	N	N	N	Y	N	N	N	N	N	N
mir-2854	N	N	N	Y	N	N	N	N	N	N
mir-2855	N	N	N	Y	N	N	N	N	N	N
mir-2856	N	N	N	Y	N	N	N	N	N	N
mir-2857	N	N	N	Y	N	N	N	N	N	N
mir-2859	N	N	N	Y	N	N	N	N	N	N
mir-2860	N	N	N	Y	N	N	N	N	N	N
mir-290	N	Y	N	N	N	N	N	N	N	N
mir-291	N	Y	N	N	N	N	N	N	N	N
mir-292	N	Y	N	N	N	N	N	N	N	N
mir-293	N	Y	N	N	N	N	N	N	N	N
mir-294	N	Y	N	N	N	N	N	N	N	N
mir-295	N	Y	N	N	N	N	N	N	N	N
mir-2953	N	N	Y	N	N	N	N	N	N	N
mir-2998	N	N	N	Y	N	N	N	N	N	N
mir-2999	N	N	N	Y	N	N	N	N	N	N
mir-3000	N	N	N	Y	N	N	N	N	N	N
mir-3001	N	N	N	Y	N	N	N	N	N	N
mir-303	N	N	N	N	N	N	Y	N	N	N
mir-3057	N	Y	N	N	N	N	N	N	N	N
mir-3058	N	Y	N	N	N	N	N	N	N	N
mir-3059	N	Y	N	N	N	N	N	N	N	N
mir-3060	N	Y	N	N	N	N	N	N	N	N
mir-3061	N	Y	N	N	N	N	N	N	N	N
mir-3062	N	Y	N	N	N	N	N	N	N	N
mir-3063	N	Y	N	N	N	N	N	N	N	N
mir-3066	N	Y	N	N	N	N	N	N	N	N
mir-3067	N	Y	N	N	N	N	N	N	N	N
mir-3068	N	Y	N	N	N	N	N	N	N	N
mir-3069	N	Y	N	N	N	N	N	N	N	N
mir-3070	N	Y	N	N	N	N	N	N	N	N
mir-3071	N	Y	N	N	N	N	N	N	N	N
mir-3072	N	Y	N	N	N	N	N	N	N	N
mir-3073	N	Y	N	N	N	N	N	N	N	N
mir-3075	N	Y	N	N	N	N	N	N	N	N
mir-3076	N	Y	N	N	N	N	N	N	N	N
mir-3077	N	Y	N	N	N	N	N	N	N	N
mir-3078	N	Y	N	N	N	N	N	N	N	N
mir-3079	N	Y	N	N	N	N	N	N	N	N
mir-3080	N	Y	N	N	N	N	N	N	N	N
mir-3081	N	Y	N	N	N	N	N	N	N	N
mir-3082	N	Y	N	N	N	N	N	N	N	N
mir-3083	N	Y	N	N	N	N	N	N	N	N
mir-3084	N	Y	N	N	N	N	N	N	N	N
mir-3085	N	Y	N	N	N	N	N	N	N	N
mir-3086	N	Y	N	N	N	N	N	N	N	N
mir-3087	N	Y	N	N	N	N	N	N	N	N
mir-3088	N	Y	N	N	N	N	N	N	N	N
mir-3089	N	Y	N	N	N	N	N	N	N	N
mir-3090	N	Y	N	N	N	N	N	N	N	N
mir-3091	N	Y	N	N	N	N	N	N	N	N
mir-3092	N	Y	N	N	N	N	N	N	N	N
mir-3093	N	Y	N	N	N	N	N	N	N	N
mir-3094	N	Y	N	N	N	N	N	N	N	N
mir-3095	N	Y	N	N	N	N	N	N	N	N
mir-3097	N	Y	N	N	N	N	N	N	N	N
mir-3098	N	Y	N	N	N	N	N	N	N	N
mir-3099	N	Y	N	N	N	N	N	N	N	N
mir-310	N	N	N	N	N	N	Y	N	N	N
mir-3100	N	Y	N	N	N	N	N	N	N	N
mir-3101	N	Y	N	N	N	N	N	N	N	N
mir-3102	N	Y	N	N	N	N	N	N	N	N
mir-3103	N	Y	N	N	N	N	N	N	N	N
mir-3104	N	Y	N	N	N	N	N	N	N	N
mir-3105	N	Y	N	N	N	N	N	N	N	N
mir-3106	N	Y	N	N	N	N	N	N	N	N
mir-3108	N	Y	N	N	N	N	N	N	N	N
mir-3109	N	Y	N	N	N	N	N	N	N	N
mir-3110	N	Y	N	N	N	N	N	N	N	N
mir-3112	N	Y	N	N	N	N	N	N	N	N
mir-3113	N	Y	N	N	N	N	N	N	N	N
mir-312	N	N	N	N	N	N	Y	N	N	N
mir-313	N	N	N	N	N	N	Y	N	N	N
mir-3203	N	N	N	Y	N	N	N	N	N	N
mir-3204	N	N	N	Y	N	N	N	N	N	N
mir-3205	N	N	N	Y	N	N	N	N	N	N
mir-3206	N	N	N	Y	N	N	N	N	N	N
mir-3207	N	N	N	Y	N	N	N	N	N	N
mir-3208	N	N	N	Y	N	N	N	N	N	N
mir-3209	N	N	N	Y	N	N	N	N	N	N
mir-3210	N	N	N	Y	N	N	N	N	N	N
mir-3211	N	N	N	Y	N	N	N	N	N	N
mir-3212	N	N	N	Y	N	N	N	N	N	N
mir-3213	N	N	N	Y	N	N	N	N	N	N
mir-3214	N	N	N	Y	N	N	N	N	N	N
mir-3215	N	N	N	Y	N	N	N	N	N	N
mir-3216	N	N	N	Y	N	N	N	N	N	N
mir-3217	N	N	N	Y	N	N	N	N	N	N
mir-3218	N	N	N	Y	N	N	N	N	N	N
mir-3219	N	N	N	Y	N	N	N	N	N	N
mir-322	N	Y	N	N	N	N	N	N	N	N
mir-3220	N	N	N	Y	N	N	N	N	N	N
mir-3221	N	N	N	Y	N	N	N	N	N	N
mir-3222	N	N	N	Y	N	N	N	N	N	N
mir-3223	N	N	N	Y	N	N	N	N	N	N
mir-3224	N	N	N	Y	N	N	N	N	N	N
mir-3225	N	N	N	Y	N	N	N	N	N	N
mir-3226	N	N	N	Y	N	N	N	N	N	N
mir-3227	N	N	N	Y	N	N	N	N	N	N
mir-3228	N	N	N	Y	N	N	N	N	N	N
mir-3229	N	N	N	Y	N	N	N	N	N	N
mir-3230	N	N	N	Y	N	N	N	N	N	N
mir-3231	N	N	N	Y	N	N	N	N	N	N
mir-3232	N	N	N	Y	N	N	N	N	N	N
mir-3233	N	N	N	Y	N	N	N	N	N	N
mir-3234	N	N	N	Y	N	N	N	N	N	N
mir-3235	N	N	N	Y	N	N	N	N	N	N
mir-3236	N	N	N	Y	N	N	N	N	N	N
mir-3237	N	N	N	Y	N	N	N	N	N	N
mir-3238	N	N	N	Y	N	N	N	N	N	N
mir-3239	N	N	N	Y	N	N	N	N	N	N
mir-3241	N	N	N	Y	N	N	N	N	N	N
mir-3242	N	N	N	Y	N	N	N	N	N	N
mir-3243	N	N	N	Y	N	N	N	N	N	N
mir-3244	N	N	N	Y	N	N	N	N	N	N
mir-3245	N	N	N	Y	N	N	N	N	N	N
mir-3246	N	N	N	Y	N	N	N	N	N	N
mir-3247	N	N	N	Y	N	N	N	N	N	N
mir-3248	N	N	N	Y	N	N	N	N	N	N
mir-3249	N	N	N	Y	N	N	N	N	N	N
mir-3250	N	N	N	Y	N	N	N	N	N	N
mir-3251	N	N	N	Y	N	N	N	N	N	N
mir-3252	N	N	N	Y	N	N	N	N	N	N
mir-3253	N	N	N	Y	N	N	N	N	N	N
mir-3254	N	N	N	Y	N	N	N	N	N	N
mir-3255	N	N	N	Y	N	N	N	N	N	N
mir-3256	N	N	N	Y	N	N	N	N	N	N
mir-3257	N	N	N	Y	N	N	N	N	N	N
mir-3258	N	N	N	Y	N	N	N	N	N	N
mir-3259	N	N	N	Y	N	N	N	N	N	N
mir-3260	N	N	N	Y	N	N	N	N	N	N
mir-3261	N	N	N	Y	N	N	N	N	N	N
mir-3262	N	N	N	Y	N	N	N	N	N	N
mir-3263	N	N	N	Y	N	N	N	N	N	N
mir-3264	N	N	N	Y	N	N	N	N	N	N
mir-3265	N	N	N	Y	N	N	N	N	N	N
mir-3266	N	N	N	Y	N	N	N	N	N	N
mir-3267	N	N	N	Y	N	N	N	N	N	N
mir-3268	N	N	N	Y	N	N	N	N	N	N
mir-3269	N	N	N	Y	N	N	N	N	N	N
mir-327	N	Y	N	N	N	N	N	N	N	N
mir-3270	N	N	N	Y	N	N	N	N	N	N
mir-3271	N	N	N	Y	N	N	N	N	N	N
mir-3272	N	N	N	Y	N	N	N	N	N	N
mir-3273	N	N	N	Y	N	N	N	N	N	N
mir-3274	N	N	N	Y	N	N	N	N	N	N
mir-3275	N	N	N	Y	N	N	N	N	N	N
mir-3276	N	N	N	Y	N	N	N	N	N	N
mir-3277	N	N	N	Y	N	N	N	N	N	N
mir-3278	N	N	N	Y	N	N	N	N	N	N
mir-3279	N	N	N	Y	N	N	N	N	N	N
mir-3280	N	N	N	Y	N	N	N	N	N	N
mir-3282	N	N	N	Y	N	N	N	N	N	N
mir-3283	N	N	N	Y	N	N	N	N	N	N
mir-3284	N	N	N	Y	N	N	N	N	N	N
mir-3285	N	N	N	Y	N	N	N	N	N	N
mir-3286	N	N	N	Y	N	N	N	N	N	N
mir-3287	N	N	N	Y	N	N	N	N	N	N
mir-3288	N	N	N	Y	N	N	N	N	N	N
mir-3289	N	N	N	Y	N	N	N	N	N	N
mir-3290	N	N	N	Y	N	N	N	N	N	N
mir-3291	N	N	N	Y	N	N	N	N	N	N
mir-3292	N	N	N	Y	N	N	N	N	N	N
mir-3293	N	N	N	Y	N	N	N	N	N	N
mir-3294	N	N	N	Y	N	N	N	N	N	N
mir-3295	N	N	N	Y	N	N	N	N	N	N
mir-3296	N	N	N	Y	N	N	N	N	N	N
mir-3297	N	N	N	Y	N	N	N	N	N	N
mir-3298	N	N	N	Y	N	N	N	N	N	N
mir-3299	N	N	N	Y	N	N	N	N	N	N
mir-3301	N	N	N	Y	N	N	N	N	N	N
mir-3302	N	N	N	Y	N	N	N	N	N	N
mir-3303	N	N	N	Y	N	N	N	N	N	N
mir-3304	N	N	N	Y	N	N	N	N	N	N
mir-3305	N	N	N	Y	N	N	N	N	N	N
mir-3306	N	N	N	Y	N	N	N	N	N	N
mir-3307	N	N	N	Y	N	N	N	N	N	N
mir-3308	N	N	N	Y	N	N	N	N	N	N
mir-3309	N	N	N	Y	N	N	N	N	N	N
mir-3310	N	N	N	Y	N	N	N	N	N	N
mir-3311	N	N	N	Y	N	N	N	N	N	N
mir-3312	N	N	N	Y	N	N	N	N	N	N
mir-3314	N	N	N	Y	N	N	N	N	N	N
mir-3315	N	N	N	Y	N	N	N	N	N	N
mir-3316	N	N	N	Y	N	N	N	N	N	N
mir-3317	N	N	N	Y	N	N	N	N	N	N
mir-3318	N	N	N	Y	N	N	N	N	N	N
mir-3319	N	N	N	Y	N	N	N	N	N	N
mir-3321	N	N	N	Y	N	N	N	N	N	N
mir-3322	N	N	N	Y	N	N	N	N	N	N
mir-3323	N	N	N	Y	N	N	N	N	N	N
mir-3324	N	N	N	Y	N	N	N	N	N	N
mir-3325	N	N	N	Y	N	N	N	N	N	N
mir-3326	N	N	N	Y	N	N	N	N	N	N
mir-3327	N	N	N	Y	N	N	N	N	N	N
mir-3328	N	N	N	Y	N	N	N	N	N	N
mir-3329	N	N	N	Y	N	N	N	N	N	N
mir-3330	N	N	N	Y	N	N	N	N	N	N
mir-3332	N	N	N	Y	N	N	N	N	N	N
mir-3333	N	N	N	Y	N	N	N	N	N	N
mir-3334	N	N	N	Y	N	N	N	N	N	N
mir-3335	N	N	N	Y	N	N	N	N	N	N
mir-3336	N	N	N	Y	N	N	N	N	N	N
mir-3337	N	N	N	Y	N	N	N	N	N	N
mir-3338	N	N	N	Y	N	N	N	N	N	N
mir-3339	N	N	N	Y	N	N	N	N	N	N
mir-3340	N	N	N	Y	N	N	N	N	N	N
mir-3342	N	N	N	Y	N	N	N	N	N	N
mir-3343	N	N	N	Y	N	N	N	N	N	N
mir-3344	N	N	N	Y	N	N	N	N	N	N
mir-3345	N	N	N	Y	N	N	N	N	N	N
mir-3347	N	N	N	Y	N	N	N	N	N	N
mir-3348	N	N	N	Y	N	N	N	N	N	N
mir-3350	N	N	N	Y	N	N	N	N	N	N
mir-3351	N	N	N	Y	N	N	N	N	N	N
mir-3352	N	N	N	Y	N	N	N	N	N	N
mir-3353	N	N	N	Y	N	N	N	N	N	N
mir-3354	N	N	N	Y	N	N	N	N	N	N
mir-3355	N	N	N	Y	N	N	N	N	N	N
mir-3356	N	N	N	Y	N	N	N	N	N	N
mir-3357	N	N	N	Y	N	N	N	N	N	N
mir-3358	N	N	N	Y	N	N	N	N	N	N
mir-3359	N	N	N	Y	N	N	N	N	N	N
mir-3360	N	N	N	Y	N	N	N	N	N	N
mir-3361	N	N	N	Y	N	N	N	N	N	N
mir-3362	N	N	N	Y	N	N	N	N	N	N
mir-3363	N	N	N	Y	N	N	N	N	N	N
mir-3364	N	N	N	Y	N	N	N	N	N	N
mir-3365	N	N	N	Y	N	N	N	N	N	N
mir-3366	N	N	N	Y	N	N	N	N	N	N
mir-3367	N	N	N	Y	N	N	N	N	N	N
mir-3368	N	N	N	Y	N	N	N	N	N	N
mir-3369	N	N	N	Y	N	N	N	N	N	N
mir-3370	N	N	N	Y	N	N	N	N	N	N
mir-3371	N	N	N	Y	N	N	N	N	N	N
mir-3372	N	N	N	Y	N	N	N	N	N	N
mir-3373	N	N	N	Y	N	N	N	N	N	N
mir-3374	N	N	N	Y	N	N	N	N	N	N
mir-3375	N	N	N	Y	N	N	N	N	N	N
mir-3377	N	N	N	Y	N	N	N	N	N	N
mir-3378	N	N	N	Y	N	N	N	N	N	N
mir-3381	N	N	N	Y	N	N	N	N	N	N
mir-3382	N	N	N	Y	N	N	N	N	N	N
mir-3383	N	N	N	Y	N	N	N	N	N	N
mir-3384	N	N	N	Y	N	N	N	N	N	N
mir-3385	N	N	N	Y	N	N	N	N	N	N
mir-3386	N	N	N	Y	N	N	N	N	N	N
mir-3387	N	N	N	Y	N	N	N	N	N	N
mir-3388	N	N	N	Y	N	N	N	N	N	N
mir-3389	N	N	N	Y	N	N	N	N	N	N
mir-3391	N	N	N	Y	N	N	N	N	N	N
mir-3392	N	N	N	Y	N	N	N	N	N	N
mir-3393	N	N	N	Y	N	N	N	N	N	N
mir-3394	N	N	N	Y	N	N	N	N	N	N
mir-3395	N	N	N	Y	N	N	N	N	N	N
mir-3396	N	N	N	Y	N	N	N	N	N	N
mir-3397	N	N	N	Y	N	N	N	N	N	N
mir-3398	N	N	N	Y	N	N	N	N	N	N
mir-3399	N	N	N	Y	N	N	N	N	N	N
mir-3400	N	N	N	Y	N	N	N	N	N	N
mir-3401	N	N	N	Y	N	N	N	N	N	N
mir-3402	N	N	N	Y	N	N	N	N	N	N
mir-3403	N	N	N	Y	N	N	N	N	N	N
mir-3404	N	N	N	Y	N	N	N	N	N	N
mir-3405	N	N	N	Y	N	N	N	N	N	N
mir-3406	N	N	N	Y	N	N	N	N	N	N
mir-3407	N	N	N	Y	N	N	N	N	N	N
mir-3408	N	N	N	Y	N	N	N	N	N	N
mir-3409	N	N	N	Y	N	N	N	N	N	N
mir-341	N	Y	N	N	N	N	N	N	N	N
mir-3410	N	N	N	Y	N	N	N	N	N	N
mir-3411	N	N	N	Y	N	N	N	N	N	N
mir-3412	N	N	N	Y	N	N	N	N	N	N
mir-3413	N	N	N	Y	N	N	N	N	N	N
mir-3414	N	N	N	Y	N	N	N	N	N	N
mir-3415	N	N	N	Y	N	N	N	N	N	N
mir-3416	N	N	N	Y	N	N	N	N	N	N
mir-3417	N	N	N	Y	N	N	N	N	N	N
mir-3418	N	N	N	Y	N	N	N	N	N	N
mir-3419	N	N	N	Y	N	N	N	N	N	N
mir-3420	N	N	N	Y	N	N	N	N	N	N
mir-3421	N	N	N	Y	N	N	N	N	N	N
mir-3422	N	N	N	Y	N	N	N	N	N	N
mir-3423	N	N	N	Y	N	N	N	N	N	N
mir-3424	N	N	N	Y	N	N	N	N	N	N
mir-3425	N	N	N	Y	N	N	N	N	N	N
mir-3426	N	N	N	Y	N	N	N	N	N	N
mir-3427	N	N	N	Y	N	N	N	N	N	N
mir-3428	N	N	N	Y	N	N	N	N	N	N
mir-3429	N	N	N	Y	N	N	N	N	N	N
mir-343	N	Y	N	N	N	N	N	N	N	N
mir-3430	N	N	N	Y	N	N	N	N	N	N
mir-344	N	Y	N	N	N	N	N	N	N	N
mir-3470	N	Y	N	N	N	N	N	N	N	N
mir-3471	N	Y	N	N	N	N	N	N	N	N
mir-3472	N	Y	N	N	N	N	N	N	N	N
mir-3473	N	Y	N	N	N	N	N	N	N	N
mir-3474	N	Y	N	N	N	N	N	N	N	N
mir-3475	N	Y	N	N	N	N	N	N	N	N
mir-3478	N	N	N	N	Y	N	N	N	N	N
mir-35	N	N	Y	N	N	N	N	N	N	N
mir-350	N	Y	N	N	N	N	N	N	N	N
mir-351	N	Y	N	N	N	N	N	N	N	N
mir-3535	N	Y	N	N	N	N	N	N	N	N
mir-354	N	N	Y	N	N	N	N	N	N	N
mir-3544	N	Y	N	N	N	N	N	N	N	N
mir-3547	N	Y	N	N	N	N	N	N	N	N
mir-355	N	N	Y	N	N	N	N	N	N	N
mir-3552	N	Y	N	N	N	N	N	N	N	N
mir-356	N	N	Y	N	N	N	N	N	N	N
mir-3569	N	Y	N	N	N	N	N	N	N	N
mir-357	N	N	Y	N	N	N	N	N	N	N
mir-3572	N	Y	N	N	N	N	N	N	N	N
mir-358	N	N	Y	N	N	N	N	N	N	N
mir-359	N	N	Y	N	N	N	N	N	N	N
mir-36	N	N	Y	N	N	N	N	N	N	N
mir-360	N	N	Y	N	N	N	N	N	N	N
mir-3641	N	N	N	N	N	N	Y	N	N	N
mir-3642	N	N	N	N	N	N	Y	N	N	N
mir-3643	N	N	N	N	N	N	Y	N	N	N
mir-3644	N	N	N	N	N	N	Y	N	N	N
mir-3645	N	N	N	N	N	N	Y	N	N	N
mir-37	N	N	Y	N	N	N	N	N	N	N
mir-3715	N	N	N	N	Y	N	N	N	N	N
mir-3716	N	N	N	N	Y	N	N	N	N	N
mir-3717	N	N	N	N	Y	N	N	N	N	N
mir-3718	N	N	N	N	Y	N	N	N	N	N
mir-3719	N	N	N	N	Y	N	N	N	N	N
mir-3720	N	N	N	N	Y	N	N	N	N	N
mir-3721	N	N	N	N	Y	N	N	N	N	N
mir-3722	N	N	N	N	Y	N	N	N	N	N
mir-3723	N	N	N	N	Y	N	N	N	N	N
mir-3724	N	N	N	N	Y	N	N	N	N	N
mir-3725	N	N	N	N	Y	N	N	N	N	N
mir-3726	N	N	N	N	Y	N	N	N	N	N
mir-3727	N	N	N	N	Y	N	N	N	N	N
mir-3728	N	N	N	N	Y	N	N	N	N	N
mir-3729	N	N	N	N	Y	N	N	N	N	N
mir-3730	N	N	N	N	Y	N	N	N	N	N
mir-3731	N	N	N	N	Y	N	N	N	N	N
mir-3732	N	N	N	N	Y	N	N	N	N	N
mir-3733	N	N	N	N	Y	N	N	N	N	N
mir-3734	N	N	N	N	Y	N	N	N	N	N
mir-3735	N	N	N	N	Y	N	N	N	N	N
mir-3736	N	N	N	N	Y	N	N	N	N	N
mir-3737	N	N	N	N	Y	N	N	N	N	N
mir-3738	N	N	N	N	Y	N	N	N	N	N
mir-3739	N	N	N	N	Y	N	N	N	N	N
mir-3740	N	N	N	N	Y	N	N	N	N	N
mir-3741	N	N	N	N	Y	N	N	N	N	N
mir-3742	N	N	N	N	Y	N	N	N	N	N
mir-3743	N	N	N	N	Y	N	N	N	N	N
mir-3744	N	N	N	N	Y	N	N	N	N	N
mir-3745	N	N	N	N	Y	N	N	N	N	N
mir-3746	N	N	N	N	Y	N	N	N	N	N
mir-3747	N	N	N	N	Y	N	N	N	N	N
mir-3748	N	N	N	N	Y	N	N	N	N	N
mir-3749	N	N	N	N	Y	N	N	N	N	N
mir-3750	N	N	N	N	Y	N	N	N	N	N
mir-3751	N	N	N	N	Y	N	N	N	N	N
mir-3752	N	N	N	N	Y	N	N	N	N	N
mir-3753	N	N	N	N	Y	N	N	N	N	N
mir-3754	N	N	N	N	Y	N	N	N	N	N
mir-3755	N	N	N	N	Y	N	N	N	N	N
mir-3756	N	N	N	N	Y	N	N	N	N	N
mir-3757	N	N	N	N	Y	N	N	N	N	N
mir-3758	N	N	N	N	Y	N	N	N	N	N
mir-3759	N	N	N	N	Y	N	N	N	N	N
mir-3760	N	N	N	N	Y	N	N	N	N	N
mir-3761	N	N	N	N	Y	N	N	N	N	N
mir-3762	N	N	N	N	Y	N	N	N	N	N
mir-3763	N	N	N	N	Y	N	N	N	N	N
mir-3764	N	N	N	N	Y	N	N	N	N	N
mir-3765	N	N	N	N	Y	N	N	N	N	N
mir-3766	N	N	N	N	Y	N	N	N	N	N
mir-3767	N	N	N	N	Y	N	N	N	N	N
mir-3768	N	N	N	N	Y	N	N	N	N	N
mir-3769	N	N	N	N	Y	N	N	N	N	N
mir-3770	N	N	N	N	Y	N	N	N	N	N
mir-3771	N	N	N	N	Y	N	N	N	N	N
mir-3772	N	N	N	N	Y	N	N	N	N	N
mir-3773	N	N	N	N	Y	N	N	N	N	N
mir-3774	N	N	N	N	Y	N	N	N	N	N
mir-3775	N	N	N	N	Y	N	N	N	N	N
mir-3776	N	N	N	N	Y	N	N	N	N	N
mir-3777	N	N	N	N	Y	N	N	N	N	N
mir-3778	N	N	N	N	Y	N	N	N	N	N
mir-3779	N	N	N	N	Y	N	N	N	N	N
mir-3780	N	N	N	N	Y	N	N	N	N	N
mir-3781	N	N	N	N	Y	N	N	N	N	N
mir-3782	N	N	N	N	Y	N	N	N	N	N
mir-3783	N	N	N	N	Y	N	N	N	N	N
mir-3784	N	N	N	N	Y	N	N	N	N	N
mir-3785	N	N	N	N	Y	N	N	N	N	N
mir-3786	N	N	N	N	Y	N	N	N	N	N
mir-3787	N	N	N	N	Y	N	N	N	N	N
mir-3788	N	N	N	N	Y	N	N	N	N	N
mir-3789	N	N	N	N	Y	N	N	N	N	N
mir-3790	N	N	N	N	Y	N	N	N	N	N
mir-3792	N	N	N	N	Y	N	N	N	N	N
mir-3793	N	N	N	N	Y	N	N	N	N	N
mir-3794	N	N	N	N	Y	N	N	N	N	N
mir-3795	N	N	N	N	Y	N	N	N	N	N
mir-3796	N	N	N	N	Y	N	N	N	N	N
mir-3797	N	N	N	N	Y	N	N	N	N	N
mir-3798	N	N	N	N	Y	N	N	N	N	N
mir-3799	N	N	N	N	Y	N	N	N	N	N
mir-38	N	N	Y	N	N	N	N	N	N	N
mir-3800	N	N	N	N	Y	N	N	N	N	N
mir-3801	N	N	N	N	Y	N	N	N	N	N
mir-3894	N	N	N	N	N	N	N	Y	N	N
mir-39	N	N	Y	N	N	N	N	N	N	N
mir-392	N	N	Y	N	N	N	N	N	N	N
mir-3961	N	Y	N	N	N	N	N	N	N	N
mir-3962	N	Y	N	N	N	N	N	N	N	N
mir-3963	N	Y	N	N	N	N	N	N	N	N
mir-3964	N	Y	N	N	N	N	N	N	N	N
mir-3965	N	Y	N	N	N	N	N	N	N	N
mir-3966	N	Y	N	N	N	N	N	N	N	N
mir-3967	N	Y	N	N	N	N	N	N	N	N
mir-3968	N	Y	N	N	N	N	N	N	N	N
mir-3969	N	Y	N	N	N	N	N	N	N	N
mir-3970	N	Y	N	N	N	N	N	N	N	N
mir-3971	N	Y	N	N	N	N	N	N	N	N
mir-3983	N	N	N	N	N	Y	N	N	N	N
mir-40	N	N	Y	N	N	N	N	N	N	N
mir-41	N	N	Y	N	N	N	N	N	N	N
mir-42	N	N	Y	N	N	N	N	N	N	N
mir-43	N	N	Y	N	N	N	N	N	N	N
mir-434	N	Y	N	N	N	N	N	N	N	N
mir-44	N	N	Y	N	N	N	N	N	N	N
mir-45	N	N	Y	N	N	N	N	N	N	N
mir-453	N	Y	N	N	N	N	N	N	N	N
mir-46	N	N	Y	N	N	N	N	N	N	N
mir-463	N	Y	N	N	N	N	N	N	N	N
mir-465	N	Y	N	N	N	N	N	N	N	N
mir-467	N	Y	N	N	N	N	N	N	N	N
mir-468	N	Y	N	N	N	N	N	N	N	N
mir-47	N	N	Y	N	N	N	N	N	N	N
mir-470	N	Y	N	N	N	N	N	N	N	N
mir-471	N	Y	N	N	N	N	N	N	N	N
mir-48	N	N	Y	N	N	N	N	N	N	N
mir-4805	N	N	Y	N	N	N	N	N	N	N
mir-4806	N	N	Y	N	N	N	N	N	N	N
mir-4807	N	N	Y	N	N	N	N	N	N	N
mir-4808	N	N	Y	N	N	N	N	N	N	N
mir-4809	N	N	Y	N	N	N	N	N	N	N
mir-4810	N	N	Y	N	N	N	N	N	N	N
mir-4811	N	N	Y	N	N	N	N	N	N	N
mir-4812	N	N	Y	N	N	N	N	N	N	N
mir-4813	N	N	Y	N	N	N	N	N	N	N
mir-4814	N	N	Y	N	N	N	N	N	N	N
mir-4815	N	N	Y	N	N	N	N	N	N	N
mir-4816	N	N	Y	N	N	N	N	N	N	N
mir-49	N	N	Y	N	N	N	N	N	N	N
mir-4908	N	N	N	N	N	N	Y	N	N	N
mir-4909	N	N	N	N	N	N	Y	N	N	N
mir-4910	N	N	N	N	N	N	Y	N	N	N
mir-4911	N	N	N	N	N	N	Y	N	N	N
mir-4912	N	N	N	N	N	N	Y	N	N	N
mir-4913	N	N	N	N	N	N	Y	N	N	N
mir-4914	N	N	N	N	N	N	Y	N	N	N
mir-4915	N	N	N	N	N	N	Y	N	N	N
mir-4916	N	N	N	N	N	N	Y	N	N	N
mir-4917	N	N	N	N	N	N	Y	N	N	N
mir-4918	N	N	N	N	N	N	Y	N	N	N
mir-4919	N	N	N	N	N	N	Y	N	N	N
mir-4920	N	N	Y	N	N	N	N	N	N	N
mir-4921	N	N	Y	N	N	N	N	N	N	N
mir-4922	N	N	Y	N	N	N	N	N	N	N
mir-4923	N	N	Y	N	N	N	N	N	N	N
mir-4924	N	N	Y	N	N	N	N	N	N	N
mir-4925	N	N	Y	N	N	N	N	N	N	N
mir-4926	N	N	Y	N	N	N	N	N	N	N
mir-4927	N	N	Y	N	N	N	N	N	N	N
mir-4929	N	N	Y	N	N	N	N	N	N	N
mir-4930	N	N	Y	N	N	N	N	N	N	N
mir-4931	N	N	Y	N	N	N	N	N	N	N
mir-4932	N	N	Y	N	N	N	N	N	N	N
mir-4933	N	N	Y	N	N	N	N	N	N	N
mir-4934	N	N	Y	N	N	N	N	N	N	N
mir-4935	N	N	Y	N	N	N	N	N	N	N
mir-4936	N	N	Y	N	N	N	N	N	N	N
mir-4937	N	N	Y	N	N	N	N	N	N	N
mir-4938	N	N	Y	N	N	N	N	N	N	N
mir-4939	N	N	N	N	N	N	Y	N	N	N
mir-4940	N	N	N	N	N	N	Y	N	N	N
mir-4941	N	N	N	N	N	N	Y	N	N	N
mir-4942	N	N	N	N	N	N	Y	N	N	N
mir-4943	N	N	N	N	N	N	Y	N	N	N
mir-4944	N	N	N	N	N	N	Y	N	N	N
mir-4945	N	N	N	N	N	N	Y	N	N	N
mir-4946	N	N	N	N	N	N	Y	N	N	N
mir-4947	N	N	N	N	N	N	Y	N	N	N
mir-4948	N	N	N	N	N	N	Y	N	N	N
mir-4949	N	N	N	N	N	N	Y	N	N	N
mir-4950	N	N	N	N	N	N	Y	N	N	N
mir-4951	N	N	N	N	N	N	Y	N	N	N
mir-4952	N	N	N	N	N	N	Y	N	N	N
mir-4953	N	N	N	N	N	N	Y	N	N	N
mir-4954	N	N	N	N	N	N	Y	N	N	N
mir-4955	N	N	N	N	N	N	Y	N	N	N
mir-4956	N	N	N	N	N	N	Y	N	N	N
mir-4957	N	N	N	N	N	N	Y	N	N	N
mir-4958	N	N	N	N	N	N	Y	N	N	N
mir-4959	N	N	N	N	N	N	Y	N	N	N
mir-4960	N	N	N	N	N	N	Y	N	N	N
mir-4961	N	N	N	N	N	N	Y	N	N	N
mir-4962	N	N	N	N	N	N	Y	N	N	N
mir-4963	N	N	N	N	N	N	Y	N	N	N
mir-4964	N	N	N	N	N	N	Y	N	N	N
mir-4965	N	N	N	N	N	N	Y	N	N	N
mir-4966	N	N	N	N	N	N	Y	N	N	N
mir-4967	N	N	N	N	N	N	Y	N	N	N
mir-4968	N	N	N	N	N	N	Y	N	N	N
mir-4969	N	N	N	N	N	N	Y	N	N	N
mir-4970	N	N	N	N	N	N	Y	N	N	N
mir-4971	N	N	N	N	N	N	Y	N	N	N
mir-4972	N	N	N	N	N	N	Y	N	N	N
mir-4973	N	N	N	N	N	N	Y	N	N	N
mir-4974	N	N	N	N	N	N	Y	N	N	N
mir-4975	N	N	N	N	N	N	Y	N	N	N
mir-4976	N	N	N	N	N	N	Y	N	N	N
mir-4977	N	N	N	N	N	N	Y	N	N	N
mir-4978	N	N	N	N	N	N	Y	N	N	N
mir-4979	N	N	N	N	N	N	Y	N	N	N
mir-4980	N	N	N	N	N	N	Y	N	N	N
mir-4981	N	N	N	N	N	N	Y	N	N	N
mir-4982	N	N	N	N	N	N	Y	N	N	N
mir-4983	N	N	N	N	N	N	Y	N	N	N
mir-4984	N	N	N	N	N	N	Y	N	N	N
mir-4985	N	N	N	N	N	N	Y	N	N	N
mir-4986	N	N	N	N	N	N	Y	N	N	N
mir-4987	N	N	N	N	N	N	Y	N	N	N
mir-50	N	N	Y	N	N	N	N	N	N	N
mir-5046	N	Y	N	N	N	N	N	N	N	N
mir-5098	N	Y	N	N	N	N	N	N	N	N
mir-5099	N	Y	N	N	N	N	N	N	N	N
mir-51	N	N	Y	N	N	N	N	N	N	N
mir-5101	N	Y	N	N	N	N	N	N	N	N
mir-5103	N	Y	N	N	N	N	N	N	N	N
mir-5104	N	Y	N	N	N	N	N	N	N	N
mir-5106	N	Y	N	N	N	N	N	N	N	N
mir-5107	N	Y	N	N	N	N	N	N	N	N
mir-5108	N	Y	N	N	N	N	N	N	N	N
mir-5110	N	Y	N	N	N	N	N	N	N	N
mir-5112	N	Y	N	N	N	N	N	N	N	N
mir-5113	N	Y	N	N	N	N	N	N	N	N
mir-5114	N	Y	N	N	N	N	N	N	N	N
mir-5116	N	Y	N	N	N	N	N	N	N	N
mir-5118	N	Y	N	N	N	N	N	N	N	N
mir-5119	N	Y	N	N	N	N	N	N	N	N
mir-5120	N	Y	N	N	N	N	N	N	N	N
mir-5121	N	Y	N	N	N	N	N	N	N	N
mir-5122	N	Y	N	N	N	N	N	N	N	N
mir-5123	N	Y	N	N	N	N	N	N	N	N
mir-5124	N	Y	N	N	N	N	N	N	N	N
mir-5125	N	Y	N	N	N	N	N	N	N	N
mir-5126	N	Y	N	N	N	N	N	N	N	N
mir-5127	N	Y	N	N	N	N	N	N	N	N
mir-5128	N	Y	N	N	N	N	N	N	N	N
mir-5129	N	Y	N	N	N	N	N	N	N	N
mir-5130	N	Y	N	N	N	N	N	N	N	N
mir-5131	N	Y	N	N	N	N	N	N	N	N
mir-5132	N	Y	N	N	N	N	N	N	N	N
mir-5133	N	Y	N	N	N	N	N	N	N	N
mir-5134	N	Y	N	N	N	N	N	N	N	N
mir-5135	N	Y	N	N	N	N	N	N	N	N
mir-5136	N	Y	N	N	N	N	N	N	N	N
mir-52	N	N	Y	N	N	N	N	N	N	N
mir-53	N	N	Y	N	N	N	N	N	N	N
mir-54	N	N	Y	N	N	N	N	N	N	N
mir-540	N	Y	N	N	N	N	N	N	N	N
mir-546	N	Y	N	N	N	N	N	N	N	N
mir-547	N	Y	N	N	N	N	N	N	N	N
mir-55	N	N	Y	N	N	N	N	N	N	N
mir-5545	N	N	Y	N	N	N	N	N	N	N
mir-5546	N	N	Y	N	N	N	N	N	N	N
mir-5547	N	N	Y	N	N	N	N	N	N	N
mir-5548	N	N	Y	N	N	N	N	N	N	N
mir-5549	N	N	Y	N	N	N	N	N	N	N
mir-5550	N	N	Y	N	N	N	N	N	N	N
mir-5551	N	N	Y	N	N	N	N	N	N	N
mir-5552	N	N	Y	N	N	N	N	N	N	N
mir-5553	N	N	Y	N	N	N	N	N	N	N
mir-5592	N	N	Y	N	N	N	N	N	N	N
mir-5593	N	N	Y	N	N	N	N	N	N	N
mir-5594	N	N	Y	N	N	N	N	N	N	N
mir-5595	N	N	Y	N	N	N	N	N	N	N
mir-56	N	N	Y	N	N	N	N	N	N	N
mir-5615	N	Y	N	N	N	N	N	N	N	N
mir-5616	N	Y	N	N	N	N	N	N	N	N
mir-5617	N	Y	N	N	N	N	N	N	N	N
mir-5618	N	Y	N	N	N	N	N	N	N	N
mir-5619	N	Y	N	N	N	N	N	N	N	N
mir-5620	N	Y	N	N	N	N	N	N	N	N
mir-5621	N	Y	N	N	N	N	N	N	N	N
mir-5622	N	Y	N	N	N	N	N	N	N	N
mir-5623	N	Y	N	N	N	N	N	N	N	N
mir-5624	N	Y	N	N	N	N	N	N	N	N
mir-5625	N	Y	N	N	N	N	N	N	N	N
mir-5626	N	Y	N	N	N	N	N	N	N	N
mir-5627	N	Y	N	N	N	N	N	N	N	N
mir-57	N	N	Y	N	N	N	N	N	N	N
mir-5709	N	Y	N	N	N	N	N	N	N	N
mir-5710	N	Y	N	N	N	N	N	N	N	N
mir-58	N	N	Y	N	N	N	N	N	N	N
mir-59	N	N	Y	N	N	N	N	N	N	N
mir-60	N	N	Y	N	N	N	N	N	N	N
mir-6000	N	N	N	N	Y	N	N	N	N	N
mir-6001	N	N	N	N	Y	N	N	N	N	N
mir-6002	N	N	N	N	Y	N	N	N	N	N
mir-6003	N	N	N	N	Y	N	N	N	N	N
mir-6004	N	N	N	N	Y	N	N	N	N	N
mir-6005	N	N	N	N	Y	N	N	N	N	N
mir-6006	N	N	N	N	Y	N	N	N	N	N
mir-6037	N	N	N	N	Y	N	N	N	N	N
mir-6038	N	N	N	N	Y	N	N	N	N	N
mir-6039	N	N	N	N	Y	N	N	N	N	N
mir-6040	N	N	N	N	Y	N	N	N	N	N
mir-6041	N	N	N	N	Y	N	N	N	N	N
mir-6042	N	N	N	N	Y	N	N	N	N	N
mir-6043	N	N	N	N	Y	N	N	N	N	N
mir-6044	N	N	N	N	Y	N	N	N	N	N
mir-6045	N	N	N	N	Y	N	N	N	N	N
mir-6046	N	N	N	N	Y	N	N	N	N	N
mir-6047	N	N	N	N	Y	N	N	N	N	N
mir-6048	N	N	N	N	Y	N	N	N	N	N
mir-6049	N	N	N	N	Y	N	N	N	N	N
mir-6050	N	N	N	N	Y	N	N	N	N	N
mir-6051	N	N	N	N	Y	N	N	N	N	N
mir-6052	N	N	N	N	Y	N	N	N	N	N
mir-6053	N	N	N	N	Y	N	N	N	N	N
mir-6054	N	N	N	N	Y	N	N	N	N	N
mir-6055	N	N	N	N	Y	N	N	N	N	N
mir-6056	N	N	N	N	Y	N	N	N	N	N
mir-6057	N	N	N	N	Y	N	N	N	N	N
mir-6058	N	N	N	N	Y	N	N	N	N	N
mir-6059	N	N	N	N	Y	N	N	N	N	N
mir-6060	N	N	N	N	Y	N	N	N	N	N
mir-6061	N	N	N	N	Y	N	N	N	N	N
mir-6062	N	N	N	N	Y	N	N	N	N	N
mir-6063	N	N	N	N	Y	N	N	N	N	N
mir-6064	N	N	N	N	Y	N	N	N	N	N
mir-6065	N	N	N	N	Y	N	N	N	N	N
mir-6066	N	N	N	N	Y	N	N	N	N	N
mir-6067	N	N	N	N	Y	N	N	N	N	N
mir-61	N	N	Y	N	N	N	N	N	N	N
mir-62	N	N	Y	N	N	N	N	N	N	N
mir-6236	N	Y	N	N	N	N	N	N	N	N
mir-6237	N	Y	N	N	N	N	N	N	N	N
mir-6238	N	Y	N	N	N	N	N	N	N	N
mir-6239	N	Y	N	N	N	N	N	N	N	N
mir-6240	N	Y	N	N	N	N	N	N	N	N
mir-6241	N	Y	N	N	N	N	N	N	N	N
mir-6244	N	Y	N	N	N	N	N	N	N	N
mir-63	N	N	Y	N	N	N	N	N	N	N
mir-6335	N	Y	N	N	N	N	N	N	N	N
mir-6336	N	Y	N	N	N	N	N	N	N	N
mir-6337	N	Y	N	N	N	N	N	N	N	N
mir-6338	N	Y	N	N	N	N	N	N	N	N
mir-6339	N	Y	N	N	N	N	N	N	N	N
mir-6340	N	Y	N	N	N	N	N	N	N	N
mir-6341	N	Y	N	N	N	N	N	N	N	N
mir-6342	N	Y	N	N	N	N	N	N	N	N
mir-6343	N	Y	N	N	N	N	N	N	N	N
mir-6344	N	Y	N	N	N	N	N	N	N	N
mir-6345	N	Y	N	N	N	N	N	N	N	N
mir-6346	N	Y	N	N	N	N	N	N	N	N
mir-6347	N	Y	N	N	N	N	N	N	N	N
mir-6348	N	Y	N	N	N	N	N	N	N	N
mir-6349	N	Y	N	N	N	N	N	N	N	N
mir-6350	N	Y	N	N	N	N	N	N	N	N
mir-6351	N	Y	N	N	N	N	N	N	N	N
mir-6352	N	Y	N	N	N	N	N	N	N	N
mir-6353	N	Y	N	N	N	N	N	N	N	N
mir-6354	N	Y	N	N	N	N	N	N	N	N
mir-6355	N	Y	N	N	N	N	N	N	N	N
mir-6356	N	Y	N	N	N	N	N	N	N	N
mir-6357	N	Y	N	N	N	N	N	N	N	N
mir-6358	N	Y	N	N	N	N	N	N	N	N
mir-6359	N	Y	N	N	N	N	N	N	N	N
mir-6360	N	Y	N	N	N	N	N	N	N	N
mir-6361	N	Y	N	N	N	N	N	N	N	N
mir-6362	N	Y	N	N	N	N	N	N	N	N
mir-6363	N	Y	N	N	N	N	N	N	N	N
mir-6364	N	Y	N	N	N	N	N	N	N	N
mir-6365	N	Y	N	N	N	N	N	N	N	N
mir-6366	N	Y	N	N	N	N	N	N	N	N
mir-6367	N	Y	N	N	N	N	N	N	N	N
mir-6368	N	Y	N	N	N	N	N	N	N	N
mir-6369	N	Y	N	N	N	N	N	N	N	N
mir-6370	N	Y	N	N	N	N	N	N	N	N
mir-6371	N	Y	N	N	N	N	N	N	N	N
mir-6372	N	Y	N	N	N	N	N	N	N	N
mir-6373	N	Y	N	N	N	N	N	N	N	N
mir-6374	N	Y	N	N	N	N	N	N	N	N
mir-6375	N	Y	N	N	N	N	N	N	N	N
mir-6376	N	Y	N	N	N	N	N	N	N	N
mir-6377	N	Y	N	N	N	N	N	N	N	N
mir-6378	N	Y	N	N	N	N	N	N	N	N
mir-6379	N	Y	N	N	N	N	N	N	N	N
mir-6380	N	Y	N	N	N	N	N	N	N	N
mir-6381	N	Y	N	N	N	N	N	N	N	N
mir-6382	N	Y	N	N	N	N	N	N	N	N
mir-6383	N	Y	N	N	N	N	N	N	N	N
mir-6384	N	Y	N	N	N	N	N	N	N	N
mir-6385	N	Y	N	N	N	N	N	N	N	N
mir-6386	N	Y	N	N	N	N	N	N	N	N
mir-6387	N	Y	N	N	N	N	N	N	N	N
mir-6388	N	Y	N	N	N	N	N	N	N	N
mir-6389	N	Y	N	N	N	N	N	N	N	N
mir-6390	N	Y	N	N	N	N	N	N	N	N
mir-6391	N	Y	N	N	N	N	N	N	N	N
mir-6392	N	Y	N	N	N	N	N	N	N	N
mir-6393	N	Y	N	N	N	N	N	N	N	N
mir-6394	N	Y	N	N	N	N	N	N	N	N
mir-6395	N	Y	N	N	N	N	N	N	N	N
mir-6396	N	Y	N	N	N	N	N	N	N	N
mir-6397	N	Y	N	N	N	N	N	N	N	N
mir-6398	N	Y	N	N	N	N	N	N	N	N
mir-6399	N	Y	N	N	N	N	N	N	N	N
mir-64	N	N	Y	N	N	N	N	N	N	N
mir-6400	N	Y	N	N	N	N	N	N	N	N
mir-6401	N	Y	N	N	N	N	N	N	N	N
mir-6402	N	Y	N	N	N	N	N	N	N	N
mir-6403	N	Y	N	N	N	N	N	N	N	N
mir-6404	N	Y	N	N	N	N	N	N	N	N
mir-6405	N	Y	N	N	N	N	N	N	N	N
mir-6406	N	Y	N	N	N	N	N	N	N	N
mir-6407	N	Y	N	N	N	N	N	N	N	N
mir-6408	N	Y	N	N	N	N	N	N	N	N
mir-6409	N	Y	N	N	N	N	N	N	N	N
mir-6410	N	Y	N	N	N	N	N	N	N	N
mir-6411	N	Y	N	N	N	N	N	N	N	N
mir-6412	N	Y	N	N	N	N	N	N	N	N
mir-6413	N	Y	N	N	N	N	N	N	N	N
mir-6414	N	Y	N	N	N	N	N	N	N	N
mir-6415	N	Y	N	N	N	N	N	N	N	N
mir-6416	N	Y	N	N	N	N	N	N	N	N
mir-6417	N	Y	N	N	N	N	N	N	N	N
mir-6418	N	Y	N	N	N	N	N	N	N	N
mir-6419	N	Y	N	N	N	N	N	N	N	N
mir-6420	N	Y	N	N	N	N	N	N	N	N
mir-6481	N	Y	N	N	N	N	N	N	N	N
mir-6497	N	N	N	Y	N	N	N	N	N	N
mir-6498	N	N	N	Y	N	N	N	N	N	N
mir-65	N	N	Y	N	N	N	N	N	N	N
mir-6537	N	Y	N	N	N	N	N	N	N	N
mir-6538	N	Y	N	N	N	N	N	N	N	N
mir-6539	N	Y	N	N	N	N	N	N	N	N
mir-6540	N	Y	N	N	N	N	N	N	N	N
mir-6541	N	Y	N	N	N	N	N	N	N	N
mir-6546	N	Y	N	N	N	N	N	N	N	N
mir-66	N	N	Y	N	N	N	N	N	N	N
mir-666	N	Y	N	N	N	N	N	N	N	N
mir-667	N	Y	N	N	N	N	N	N	N	N
mir-669	N	Y	N	N	N	N	N	N	N	N
mir-67	N	N	Y	N	N	N	N	N	N	N
mir-672	N	Y	N	N	N	N	N	N	N	N
mir-673	N	Y	N	N	N	N	N	N	N	N
mir-674	N	Y	N	N	N	N	N	N	N	N
mir-677	N	Y	N	N	N	N	N	N	N	N
mir-678	N	Y	N	N	N	N	N	N	N	N
mir-679	N	Y	N	N	N	N	N	N	N	N
mir-680	N	Y	N	N	N	N	N	N	N	N
mir-681	N	Y	N	N	N	N	N	N	N	N
mir-682	N	Y	N	N	N	N	N	N	N	N
mir-683	N	Y	N	N	N	N	N	N	N	N
mir-684	N	Y	N	N	N	N	N	N	N	N
mir-686	N	Y	N	N	N	N	N	N	N	N
mir-687	N	Y	N	N	N	N	N	N	N	N
mir-688	N	Y	N	N	N	N	N	N	N	N
mir-6896	N	Y	N	N	N	N	N	N	N	N
mir-6897	N	Y	N	N	N	N	N	N	N	N
mir-6898	N	Y	N	N	N	N	N	N	N	N
mir-6899	N	Y	N	N	N	N	N	N	N	N
mir-690	N	Y	N	N	N	N	N	N	N	N
mir-6900	N	Y	N	N	N	N	N	N	N	N
mir-6901	N	Y	N	N	N	N	N	N	N	N
mir-6902	N	Y	N	N	N	N	N	N	N	N
mir-6903	N	Y	N	N	N	N	N	N	N	N
mir-6904	N	Y	N	N	N	N	N	N	N	N
mir-6905	N	Y	N	N	N	N	N	N	N	N
mir-6906	N	Y	N	N	N	N	N	N	N	N
mir-6907	N	Y	N	N	N	N	N	N	N	N
mir-6908	N	Y	N	N	N	N	N	N	N	N
mir-6909	N	Y	N	N	N	N	N	N	N	N
mir-691	N	Y	N	N	N	N	N	N	N	N
mir-6910	N	Y	N	N	N	N	N	N	N	N
mir-6911	N	Y	N	N	N	N	N	N	N	N
mir-6912	N	Y	N	N	N	N	N	N	N	N
mir-6913	N	Y	N	N	N	N	N	N	N	N
mir-6914	N	Y	N	N	N	N	N	N	N	N
mir-6915	N	Y	N	N	N	N	N	N	N	N
mir-6916	N	Y	N	N	N	N	N	N	N	N
mir-6917	N	Y	N	N	N	N	N	N	N	N
mir-6918	N	Y	N	N	N	N	N	N	N	N
mir-6919	N	Y	N	N	N	N	N	N	N	N
mir-692	N	Y	N	N	N	N	N	N	N	N
mir-6920	N	Y	N	N	N	N	N	N	N	N
mir-6921	N	Y	N	N	N	N	N	N	N	N
mir-6922	N	Y	N	N	N	N	N	N	N	N
mir-6923	N	Y	N	N	N	N	N	N	N	N
mir-6924	N	Y	N	N	N	N	N	N	N	N
mir-6925	N	Y	N	N	N	N	N	N	N	N
mir-6926	N	Y	N	N	N	N	N	N	N	N
mir-6927	N	Y	N	N	N	N	N	N	N	N
mir-6928	N	Y	N	N	N	N	N	N	N	N
mir-6929	N	Y	N	N	N	N	N	N	N	N
mir-693	N	Y	N	N	N	N	N	N	N	N
mir-6930	N	Y	N	N	N	N	N	N	N	N
mir-6931	N	Y	N	N	N	N	N	N	N	N
mir-6932	N	Y	N	N	N	N	N	N	N	N
mir-6933	N	Y	N	N	N	N	N	N	N	N
mir-6934	N	Y	N	N	N	N	N	N	N	N
mir-6935	N	Y	N	N	N	N	N	N	N	N
mir-6936	N	Y	N	N	N	N	N	N	N	N
mir-6937	N	Y	N	N	N	N	N	N	N	N
mir-6938	N	Y	N	N	N	N	N	N	N	N
mir-6939	N	Y	N	N	N	N	N	N	N	N
mir-694	N	Y	N	N	N	N	N	N	N	N
mir-6940	N	Y	N	N	N	N	N	N	N	N
mir-6941	N	Y	N	N	N	N	N	N	N	N
mir-6942	N	Y	N	N	N	N	N	N	N	N
mir-6943	N	Y	N	N	N	N	N	N	N	N
mir-6944	N	Y	N	N	N	N	N	N	N	N
mir-6945	N	Y	N	N	N	N	N	N	N	N
mir-6946	N	Y	N	N	N	N	N	N	N	N
mir-6947	N	Y	N	N	N	N	N	N	N	N
mir-6948	N	Y	N	N	N	N	N	N	N	N
mir-6949	N	Y	N	N	N	N	N	N	N	N
mir-695	N	Y	N	N	N	N	N	N	N	N
mir-6950	N	Y	N	N	N	N	N	N	N	N
mir-6951	N	Y	N	N	N	N	N	N	N	N
mir-6952	N	Y	N	N	N	N	N	N	N	N
mir-6953	N	Y	N	N	N	N	N	N	N	N
mir-6954	N	Y	N	N	N	N	N	N	N	N
mir-6955	N	Y	N	N	N	N	N	N	N	N
mir-6956	N	Y	N	N	N	N	N	N	N	N
mir-6957	N	Y	N	N	N	N	N	N	N	N
mir-6958	N	Y	N	N	N	N	N	N	N	N
mir-6959	N	Y	N	N	N	N	N	N	N	N
mir-696	N	Y	N	N	N	N	N	N	N	N
mir-6960	N	Y	N	N	N	N	N	N	N	N
mir-6961	N	Y	N	N	N	N	N	N	N	N
mir-6962	N	Y	N	N	N	N	N	N	N	N
mir-6963	N	Y	N	N	N	N	N	N	N	N
mir-6964	N	Y	N	N	N	N	N	N	N	N
mir-6965	N	Y	N	N	N	N	N	N	N	N
mir-6966	N	Y	N	N	N	N	N	N	N	N
mir-6967	N	Y	N	N	N	N	N	N	N	N
mir-6968	N	Y	N	N	N	N	N	N	N	N
mir-6969	N	Y	N	N	N	N	N	N	N	N
mir-697	N	Y	N	N	N	N	N	N	N	N
mir-6970	N	Y	N	N	N	N	N	N	N	N
mir-6971	N	Y	N	N	N	N	N	N	N	N
mir-6972	N	Y	N	N	N	N	N	N	N	N
mir-6973	N	Y	N	N	N	N	N	N	N	N
mir-6974	N	Y	N	N	N	N	N	N	N	N
mir-6975	N	Y	N	N	N	N	N	N	N	N
mir-6976	N	Y	N	N	N	N	N	N	N	N
mir-6977	N	Y	N	N	N	N	N	N	N	N
mir-6978	N	Y	N	N	N	N	N	N	N	N
mir-6979	N	Y	N	N	N	N	N	N	N	N
mir-698	N	Y	N	N	N	N	N	N	N	N
mir-6980	N	Y	N	N	N	N	N	N	N	N
mir-6981	N	Y	N	N	N	N	N	N	N	N
mir-6982	N	Y	N	N	N	N	N	N	N	N
mir-6983	N	Y	N	N	N	N	N	N	N	N
mir-6984	N	Y	N	N	N	N	N	N	N	N
mir-6985	N	Y	N	N	N	N	N	N	N	N
mir-6986	N	Y	N	N	N	N	N	N	N	N
mir-6987	N	Y	N	N	N	N	N	N	N	N
mir-6988	N	Y	N	N	N	N	N	N	N	N
mir-6989	N	Y	N	N	N	N	N	N	N	N
mir-6990	N	Y	N	N	N	N	N	N	N	N
mir-6991	N	Y	N	N	N	N	N	N	N	N
mir-6992	N	Y	N	N	N	N	N	N	N	N
mir-6993	N	Y	N	N	N	N	N	N	N	N
mir-6994	N	Y	N	N	N	N	N	N	N	N
mir-6995	N	Y	N	N	N	N	N	N	N	N
mir-6996	N	Y	N	N	N	N	N	N	N	N
mir-6997	N	Y	N	N	N	N	N	N	N	N
mir-6998	N	Y	N	N	N	N	N	N	N	N
mir-6999	N	Y	N	N	N	N	N	N	N	N
mir-70	N	N	Y	N	N	N	N	N	N	N
mir-700	N	Y	N	N	N	N	N	N	N	N
mir-7000	N	Y	N	N	N	N	N	N	N	N
mir-7001	N	Y	N	N	N	N	N	N	N	N
mir-7002	N	Y	N	N	N	N	N	N	N	N
mir-7003	N	Y	N	N	N	N	N	N	N	N
mir-7004	N	Y	N	N	N	N	N	N	N	N
mir-7005	N	Y	N	N	N	N	N	N	N	N
mir-7006	N	Y	N	N	N	N	N	N	N	N
mir-7007	N	Y	N	N	N	N	N	N	N	N
mir-7008	N	Y	N	N	N	N	N	N	N	N
mir-7009	N	Y	N	N	N	N	N	N	N	N
mir-701	N	Y	N	N	N	N	N	N	N	N
mir-7010	N	Y	N	N	N	N	N	N	N	N
mir-7011	N	Y	N	N	N	N	N	N	N	N
mir-7012	N	Y	N	N	N	N	N	N	N	N
mir-7013	N	Y	N	N	N	N	N	N	N	N
mir-7014	N	Y	N	N	N	N	N	N	N	N
mir-7015	N	Y	N	N	N	N	N	N	N	N
mir-7016	N	Y	N	N	N	N	N	N	N	N
mir-7017	N	Y	N	N	N	N	N	N	N	N
mir-7018	N	Y	N	N	N	N	N	N	N	N
mir-7019	N	Y	N	N	N	N	N	N	N	N
mir-702	N	Y	N	N	N	N	N	N	N	N
mir-7020	N	Y	N	N	N	N	N	N	N	N
mir-7021	N	Y	N	N	N	N	N	N	N	N
mir-7022	N	Y	N	N	N	N	N	N	N	N
mir-7023	N	Y	N	N	N	N	N	N	N	N
mir-7024	N	Y	N	N	N	N	N	N	N	N
mir-7025	N	Y	N	N	N	N	N	N	N	N
mir-7026	N	Y	N	N	N	N	N	N	N	N
mir-7027	N	Y	N	N	N	N	N	N	N	N
mir-7028	N	Y	N	N	N	N	N	N	N	N
mir-7029	N	Y	N	N	N	N	N	N	N	N
mir-703	N	Y	N	N	N	N	N	N	N	N
mir-7030	N	Y	N	N	N	N	N	N	N	N
mir-7031	N	Y	N	N	N	N	N	N	N	N
mir-7032	N	Y	N	N	N	N	N	N	N	N
mir-7033	N	Y	N	N	N	N	N	N	N	N
mir-7034	N	Y	N	N	N	N	N	N	N	N
mir-7035	N	Y	N	N	N	N	N	N	N	N
mir-7036	N	Y	N	N	N	N	N	N	N	N
mir-7037	N	Y	N	N	N	N	N	N	N	N
mir-7038	N	Y	N	N	N	N	N	N	N	N
mir-7039	N	Y	N	N	N	N	N	N	N	N
mir-704	N	Y	N	N	N	N	N	N	N	N
mir-7040	N	Y	N	N	N	N	N	N	N	N
mir-7041	N	Y	N	N	N	N	N	N	N	N
mir-7042	N	Y	N	N	N	N	N	N	N	N
mir-7043	N	Y	N	N	N	N	N	N	N	N
mir-7044	N	Y	N	N	N	N	N	N	N	N
mir-7045	N	Y	N	N	N	N	N	N	N	N
mir-7046	N	Y	N	N	N	N	N	N	N	N
mir-7047	N	Y	N	N	N	N	N	N	N	N
mir-7048	N	Y	N	N	N	N	N	N	N	N
mir-7049	N	Y	N	N	N	N	N	N	N	N
mir-705	N	Y	N	N	N	N	N	N	N	N
mir-7050	N	Y	N	N	N	N	N	N	N	N
mir-7051	N	Y	N	N	N	N	N	N	N	N
mir-7052	N	Y	N	N	N	N	N	N	N	N
mir-7053	N	Y	N	N	N	N	N	N	N	N
mir-7054	N	Y	N	N	N	N	N	N	N	N
mir-7055	N	Y	N	N	N	N	N	N	N	N
mir-7056	N	Y	N	N	N	N	N	N	N	N
mir-7057	N	Y	N	N	N	N	N	N	N	N
mir-7058	N	Y	N	N	N	N	N	N	N	N
mir-7059	N	Y	N	N	N	N	N	N	N	N
mir-706	N	Y	N	N	N	N	N	N	N	N
mir-7060	N	Y	N	N	N	N	N	N	N	N
mir-7061	N	Y	N	N	N	N	N	N	N	N
mir-7062	N	Y	N	N	N	N	N	N	N	N
mir-7063	N	Y	N	N	N	N	N	N	N	N
mir-7064	N	Y	N	N	N	N	N	N	N	N
mir-7065	N	Y	N	N	N	N	N	N	N	N
mir-7066	N	Y	N	N	N	N	N	N	N	N
mir-7067	N	Y	N	N	N	N	N	N	N	N
mir-7068	N	Y	N	N	N	N	N	N	N	N
mir-7069	N	Y	N	N	N	N	N	N	N	N
mir-707	N	Y	N	N	N	N	N	N	N	N
mir-7070	N	Y	N	N	N	N	N	N	N	N
mir-7071	N	Y	N	N	N	N	N	N	N	N
mir-7072	N	Y	N	N	N	N	N	N	N	N
mir-7073	N	Y	N	N	N	N	N	N	N	N
mir-7074	N	Y	N	N	N	N	N	N	N	N
mir-7075	N	Y	N	N	N	N	N	N	N	N
mir-7076	N	Y	N	N	N	N	N	N	N	N
mir-7077	N	Y	N	N	N	N	N	N	N	N
mir-7078	N	Y	N	N	N	N	N	N	N	N
mir-7079	N	Y	N	N	N	N	N	N	N	N
mir-7080	N	Y	N	N	N	N	N	N	N	N
mir-7081	N	Y	N	N	N	N	N	N	N	N
mir-7082	N	Y	N	N	N	N	N	N	N	N
mir-7083	N	Y	N	N	N	N	N	N	N	N
mir-7084	N	Y	N	N	N	N	N	N	N	N
mir-7085	N	Y	N	N	N	N	N	N	N	N
mir-7086	N	Y	N	N	N	N	N	N	N	N
mir-7087	N	Y	N	N	N	N	N	N	N	N
mir-7088	N	Y	N	N	N	N	N	N	N	N
mir-7089	N	Y	N	N	N	N	N	N	N	N
mir-709	N	Y	N	N	N	N	N	N	N	N
mir-7090	N	Y	N	N	N	N	N	N	N	N
mir-7091	N	Y	N	N	N	N	N	N	N	N
mir-7092	N	Y	N	N	N	N	N	N	N	N
mir-7093	N	Y	N	N	N	N	N	N	N	N
mir-7094	N	Y	N	N	N	N	N	N	N	N
mir-710	N	Y	N	N	N	N	N	N	N	N
mir-7115	N	Y	N	N	N	N	N	N	N	N
mir-7116	N	Y	N	N	N	N	N	N	N	N
mir-7117	N	Y	N	N	N	N	N	N	N	N
mir-7118	N	Y	N	N	N	N	N	N	N	N
mir-7119	N	Y	N	N	N	N	N	N	N	N
mir-712	N	Y	N	N	N	N	N	N	N	N
mir-713	N	Y	N	N	N	N	N	N	N	N
mir-714	N	Y	N	N	N	N	N	N	N	N
mir-717	N	Y	N	N	N	N	N	N	N	N
mir-719	N	Y	N	N	N	N	N	N	N	N
mir-72	N	N	Y	N	N	N	N	N	N	N
mir-721	N	Y	N	N	N	N	N	N	N	N
mir-7210	N	Y	N	N	N	N	N	N	N	N
mir-7211	N	Y	N	N	N	N	N	N	N	N
mir-7212	N	Y	N	N	N	N	N	N	N	N
mir-7213	N	Y	N	N	N	N	N	N	N	N
mir-7214	N	Y	N	N	N	N	N	N	N	N
mir-7215	N	Y	N	N	N	N	N	N	N	N
mir-7216	N	Y	N	N	N	N	N	N	N	N
mir-7217	N	Y	N	N	N	N	N	N	N	N
mir-7218	N	Y	N	N	N	N	N	N	N	N
mir-7219	N	Y	N	N	N	N	N	N	N	N
mir-7220	N	Y	N	N	N	N	N	N	N	N
mir-7221	N	Y	N	N	N	N	N	N	N	N
mir-7222	N	Y	N	N	N	N	N	N	N	N
mir-7223	N	Y	N	N	N	N	N	N	N	N
mir-7224	N	Y	N	N	N	N	N	N	N	N
mir-7225	N	Y	N	N	N	N	N	N	N	N
mir-7226	N	Y	N	N	N	N	N	N	N	N
mir-7227	N	Y	N	N	N	N	N	N	N	N
mir-7228	N	Y	N	N	N	N	N	N	N	N
mir-7229	N	Y	N	N	N	N	N	N	N	N
mir-7230	N	Y	N	N	N	N	N	N	N	N
mir-7231	N	Y	N	N	N	N	N	N	N	N
mir-7232	N	Y	N	N	N	N	N	N	N	N
mir-7233	N	Y	N	N	N	N	N	N	N	N
mir-7234	N	Y	N	N	N	N	N	N	N	N
mir-7235	N	Y	N	N	N	N	N	N	N	N
mir-7236	N	Y	N	N	N	N	N	N	N	N
mir-7237	N	Y	N	N	N	N	N	N	N	N
mir-7238	N	Y	N	N	N	N	N	N	N	N
mir-7239	N	Y	N	N	N	N	N	N	N	N
mir-7240	N	Y	N	N	N	N	N	N	N	N
mir-7241	N	Y	N	N	N	N	N	N	N	N
mir-7242	N	Y	N	N	N	N	N	N	N	N
mir-7243	N	Y	N	N	N	N	N	N	N	N
mir-73	N	N	Y	N	N	N	N	N	N	N
mir-74	N	N	Y	N	N	N	N	N	N	N
mir-741	N	Y	N	N	N	N	N	N	N	N
mir-742	N	Y	N	N	N	N	N	N	N	N
mir-743	N	Y	N	N	N	N	N	N	N	N
mir-745	N	N	N	Y	N	N	N	N	N	N
mir-75	N	N	Y	N	N	N	N	N	N	N
mir-7578	N	Y	N	N	N	N	N	N	N	N
mir-76	N	N	Y	N	N	N	N	N	N	N
mir-763	N	Y	N	N	N	N	N	N	N	N
mir-7646	N	Y	N	N	N	N	N	N	N	N
mir-7647	N	Y	N	N	N	N	N	N	N	N
mir-7648	N	Y	N	N	N	N	N	N	N	N
mir-7649	N	Y	N	N	N	N	N	N	N	N
mir-7650	N	Y	N	N	N	N	N	N	N	N
mir-7651	N	Y	N	N	N	N	N	N	N	N
mir-7652	N	Y	N	N	N	N	N	N	N	N
mir-7653	N	Y	N	N	N	N	N	N	N	N
mir-7654	N	Y	N	N	N	N	N	N	N	N
mir-7655	N	Y	N	N	N	N	N	N	N	N
mir-7656	N	Y	N	N	N	N	N	N	N	N
mir-7657	N	Y	N	N	N	N	N	N	N	N
mir-7658	N	Y	N	N	N	N	N	N	N	N
mir-7659	N	Y	N	N	N	N	N	N	N	N
mir-7660	N	Y	N	N	N	N	N	N	N	N
mir-7661	N	Y	N	N	N	N	N	N	N	N
mir-7662	N	Y	N	N	N	N	N	N	N	N
mir-7663	N	Y	N	N	N	N	N	N	N	N
mir-7664	N	Y	N	N	N	N	N	N	N	N
mir-7665	N	Y	N	N	N	N	N	N	N	N
mir-7666	N	Y	N	N	N	N	N	N	N	N
mir-7667	N	Y	N	N	N	N	N	N	N	N
mir-7668	N	Y	N	N	N	N	N	N	N	N
mir-7669	N	Y	N	N	N	N	N	N	N	N
mir-7670	N	Y	N	N	N	N	N	N	N	N
mir-7671	N	Y	N	N	N	N	N	N	N	N
mir-7672	N	Y	N	N	N	N	N	N	N	N
mir-7673	N	Y	N	N	N	N	N	N	N	N
mir-7674	N	Y	N	N	N	N	N	N	N	N
mir-7675	N	Y	N	N	N	N	N	N	N	N
mir-7676	N	Y	N	N	N	N	N	N	N	N
mir-7677	N	Y	N	N	N	N	N	N	N	N
mir-7678	N	Y	N	N	N	N	N	N	N	N
mir-7679	N	Y	N	N	N	N	N	N	N	N
mir-7680	N	Y	N	N	N	N	N	N	N	N
mir-7681	N	Y	N	N	N	N	N	N	N	N
mir-7682	N	Y	N	N	N	N	N	N	N	N
mir-7683	N	Y	N	N	N	N	N	N	N	N
mir-7684	N	Y	N	N	N	N	N	N	N	N
mir-7685	N	Y	N	N	N	N	N	N	N	N
mir-7686	N	Y	N	N	N	N	N	N	N	N
mir-7687	N	Y	N	N	N	N	N	N	N	N
mir-7688	N	Y	N	N	N	N	N	N	N	N
mir-7689	N	Y	N	N	N	N	N	N	N	N
mir-77	N	N	Y	N	N	N	N	N	N	N
mir-78	N	N	Y	N	N	N	N	N	N	N
mir-784	N	N	Y	N	N	N	N	N	N	N
mir-785	N	N	Y	N	N	N	N	N	N	N
mir-786	N	N	Y	N	N	N	N	N	N	N
mir-787	N	N	Y	N	N	N	N	N	N	N
mir-788	N	N	Y	N	N	N	N	N	N	N
mir-789	N	N	Y	N	N	N	N	N	N	N
mir-790	N	N	Y	N	N	N	N	N	N	N
mir-791	N	N	Y	N	N	N	N	N	N	N
mir-792	N	N	Y	N	N	N	N	N	N	N
mir-793	N	N	Y	N	N	N	N	N	N	N
mir-794	N	N	Y	N	N	N	N	N	N	N
mir-795	N	N	Y	N	N	N	N	N	N	N
mir-796	N	N	Y	N	N	N	N	N	N	N
mir-797	N	N	Y	N	N	N	N	N	N	N
mir-798	N	N	Y	N	N	N	N	N	N	N
mir-799	N	N	Y	N	N	N	N	N	N	N
mir-80	N	N	Y	N	N	N	N	N	N	N
mir-800	N	N	Y	N	N	N	N	N	N	N
mir-804	N	Y	N	N	N	N	N	N	N	N
mir-8090	N	Y	N	N	N	N	N	N	N	N
mir-8091	N	Y	N	N	N	N	N	N	N	N
mir-8092	N	Y	N	N	N	N	N	N	N	N
mir-8093	N	Y	N	N	N	N	N	N	N	N
mir-8094	N	Y	N	N	N	N	N	N	N	N
mir-8095	N	Y	N	N	N	N	N	N	N	N
mir-8096	N	Y	N	N	N	N	N	N	N	N
mir-8097	N	Y	N	N	N	N	N	N	N	N
mir-8098	N	Y	N	N	N	N	N	N	N	N
mir-8099	N	Y	N	N	N	N	N	N	N	N
mir-81	N	N	Y	N	N	N	N	N	N	N
mir-8100	N	Y	N	N	N	N	N	N	N	N
mir-8101	N	Y	N	N	N	N	N	N	N	N
mir-8102	N	Y	N	N	N	N	N	N	N	N
mir-8103	N	Y	N	N	N	N	N	N	N	N
mir-8104	N	Y	N	N	N	N	N	N	N	N
mir-8105	N	Y	N	N	N	N	N	N	N	N
mir-8106	N	Y	N	N	N	N	N	N	N	N
mir-8107	N	Y	N	N	N	N	N	N	N	N
mir-8108	N	Y	N	N	N	N	N	N	N	N
mir-8109	N	Y	N	N	N	N	N	N	N	N
mir-8110	N	Y	N	N	N	N	N	N	N	N
mir-8111	N	Y	N	N	N	N	N	N	N	N
mir-8112	N	Y	N	N	N	N	N	N	N	N
mir-8113	N	Y	N	N	N	N	N	N	N	N
mir-8114	N	Y	N	N	N	N	N	N	N	N
mir-8115	N	Y	N	N	N	N	N	N	N	N
mir-8116	N	Y	N	N	N	N	N	N	N	N
mir-8117	N	Y	N	N	N	N	N	N	N	N
mir-8118	N	Y	N	N	N	N	N	N	N	N
mir-8119	N	Y	N	N	N	N	N	N	N	N
mir-8120	N	Y	N	N	N	N	N	N	N	N
mir-8186	N	N	Y	N	N	N	N	N	N	N
mir-8187	N	N	Y	N	N	N	N	N	N	N
mir-8188	N	N	Y	N	N	N	N	N	N	N
mir-8189	N	N	Y	N	N	N	N	N	N	N
mir-8190	N	N	Y	N	N	N	N	N	N	N
mir-8191	N	N	Y	N	N	N	N	N	N	N
mir-8192	N	N	Y	N	N	N	N	N	N	N
mir-8193	N	N	Y	N	N	N	N	N	N	N
mir-8194	N	N	Y	N	N	N	N	N	N	N
mir-8195	N	N	Y	N	N	N	N	N	N	N
mir-8196	N	N	Y	N	N	N	N	N	N	N
mir-8197	N	N	Y	N	N	N	N	N	N	N
mir-8198	N	N	Y	N	N	N	N	N	N	N
mir-8199	N	N	Y	N	N	N	N	N	N	N
mir-82	N	N	Y	N	N	N	N	N	N	N
mir-8200	N	N	Y	N	N	N	N	N	N	N
mir-8201	N	N	Y	N	N	N	N	N	N	N
mir-8202	N	N	Y	N	N	N	N	N	N	N
mir-8203	N	N	Y	N	N	N	N	N	N	N
mir-8204	N	N	Y	N	N	N	N	N	N	N
mir-8205	N	N	Y	N	N	N	N	N	N	N
mir-8206	N	N	Y	N	N	N	N	N	N	N
mir-8207	N	N	Y	N	N	N	N	N	N	N
mir-8208	N	N	Y	N	N	N	N	N	N	N
mir-8209	N	N	Y	N	N	N	N	N	N	N
mir-8210	N	N	Y	N	N	N	N	N	N	N
mir-8211	N	N	Y	N	N	N	N	N	N	N
mir-8212	N	N	Y	N	N	N	N	N	N	N
mir-83	N	N	Y	N	N	N	N	N	N	N
mir-84	N	N	Y	N	N	N	N	N	N	N
mir-85	N	N	Y	N	N	N	N	N	N	N
mir-86	N	N	Y	N	N	N	N	N	N	N
mir-871	N	Y	N	N	N	N	N	N	N	N
mir-872	N	Y	N	N	N	N	N	N	N	N
mir-878	N	Y	N	N	N	N	N	N	N	N
mir-879	N	Y	N	N	N	N	N	N	N	N
mir-880	N	Y	N	N	N	N	N	N	N	N
mir-881	N	Y	N	N	N	N	N	N	N	N
mir-882	N	Y	N	N	N	N	N	N	N	N
mir-883	N	Y	N	N	N	N	N	N	N	N
mir-90	N	N	Y	N	N	N	N	N	N	N
mir-928	N	N	N	N	Y	N	N	N	N	N
mir-9369	N	N	N	N	N	N	Y	N	N	N
mir-9370	N	N	N	N	N	N	Y	N	N	N
mir-9371	N	N	N	N	N	N	Y	N	N	N
mir-9372	N	N	N	N	N	N	Y	N	N	N
mir-9373	N	N	N	N	N	N	Y	N	N	N
mir-9374	N	N	N	N	N	N	Y	N	N	N
mir-9375	N	N	N	N	N	N	Y	N	N	N
mir-9376	N	N	N	N	N	N	Y	N	N	N
mir-9377	N	N	N	N	N	N	Y	N	N	N
mir-9378	N	N	N	N	N	N	Y	N	N	N
mir-9379	N	N	N	N	N	N	Y	N	N	N
mir-9380	N	N	N	N	N	N	Y	N	N	N
mir-9381	N	N	N	N	N	N	Y	N	N	N
mir-9382	N	N	N	N	N	N	Y	N	N	N
mir-9383	N	N	N	N	N	N	Y	N	N	N
mir-9384	N	N	N	N	N	N	Y	N	N	N
mir-9385	N	N	N	N	N	N	Y	N	N	N
mir-9388	N	N	N	N	N	N	Y	N	N	N
mir-954	N	N	N	N	N	N	Y	N	N	N
mir-955	N	N	N	N	N	N	Y	N	N	N
mir-956	N	N	N	N	N	N	Y	N	N	N
mir-960	N	N	N	N	N	N	Y	N	N	N
mir-961	N	N	N	N	N	N	Y	N	N	N
mir-962	N	N	N	N	N	N	Y	N	N	N
mir-963	N	N	N	N	N	N	Y	N	N	N
mir-966	N	N	N	N	N	N	Y	N	N	N
mir-967	N	N	N	N	N	N	Y	N	N	N
mir-972	N	N	N	N	N	N	Y	N	N	N
mir-973	N	N	N	N	N	N	Y	N	N	N
mir-974	N	N	N	N	N	N	Y	N	N	N
mir-975	N	N	N	N	N	N	Y	N	N	N
mir-976	N	N	N	N	N	N	Y	N	N	N
mir-9768	N	Y	N	N	N	N	N	N	N	N
mir-9769	N	Y	N	N	N	N	N	N	N	N
mir-977	N	N	N	N	N	N	Y	N	N	N
mir-978	N	N	N	N	N	N	Y	N	N	N
mir-979	N	N	N	N	N	N	Y	N	N	N
mir-982	N	N	N	N	N	N	Y	N	N	N
mir-983	N	N	N	N	N	N	Y	N	N	N
mir-984	N	N	N	N	N	N	Y	N	N	N
mir-9864	N	N	N	N	Y	N	N	N	N	N
mir-9865	N	N	N	N	Y	N	N	N	N	N
mir-9866	N	N	N	N	Y	N	N	N	N	N
mir-9867	N	N	N	N	Y	N	N	N	N	N
mir-9868	N	N	N	N	Y	N	N	N	N	N
mir-9869	N	N	N	N	Y	N	N	N	N	N
mir-9870	N	N	N	N	Y	N	N	N	N	N
mir-9871	N	N	N	N	Y	N	N	N	N	N
mir-9872	N	N	N	N	Y	N	N	N	N	N
mir-9873	N	N	N	N	Y	N	N	N	N	N
mir-9874	N	N	N	N	Y	N	N	N	N	N
mir-9875	N	N	N	N	Y	N	N	N	N	N
mir-9876	N	N	N	N	Y	N	N	N	N	N
mir-9877	N	N	N	N	Y	N	N	N	N	N
mir-9878	N	N	N	N	Y	N	N	N	N	N
mir-9879	N	N	N	N	Y	N	N	N	N	N
mir-9880	N	N	N	N	Y	N	N	N	N	N
mir-9881	N	N	N	N	Y	N	N	N	N	N
mir-9882	N	N	N	N	Y	N	N	N	N	N
mir-9883	N	N	N	N	Y	N	N	N	N	N
mir-9884	N	N	N	N	Y	N	N	N	N	N
mir-9885	N	N	N	N	Y	N	N	N	N	N
mir-9886	N	N	N	N	Y	N	N	N	N	N
mir-9887	N	N	N	N	Y	N	N	N	N	N
mir-9888	N	N	N	N	Y	N	N	N	N	N
mir-9889	N	N	N	N	Y	N	N	N	N	N
mir-9890	N	N	N	N	Y	N	N	N	N	N
mir-9891	N	N	N	N	Y	N	N	N	N	N
mir-9892	N	N	N	N	Y	N	N	N	N	N
mir-9893	N	N	N	N	Y	N	N	N	N	N
mir-9894	N	N	N	N	Y	N	N	N	N	N
mir-9895	N	N	N	N	Y	N	N	N	N	N
mir-9896	N	N	N	N	Y	N	N	N	N	N
mir-990	N	N	N	N	N	N	Y	N	N	N
mir-991	N	N	N	N	N	N	Y	N	N	N
mir-992	N	N	N	N	N	N	Y	N	N	N
mir-997	N	N	N	N	N	N	Y	N	N	N
mir-999	N	N	N	N	N	N	Y	N	N	N
