# Supplementary material for: Elucidation of the MicroRNA Transcriptome in Western Corn Rootworm Reveals Its Dynamic and Evolutionary Complexity
Source: Genomics Proteomics Bioinformatics. 2021 Feb 17;19(5):800–14. doi: 10.1016/j.gpb.2019.03.008 (PMC9170749; doi:10.1016/j.gpb.2019.03.008)
Supplement: Supplementary Table S6 [file mmc11.xlsx]

## Sheet: Sheet1
Table S6 Expression values of miRNAs in WCR
Note: Expression values of miRNA are normalized by edgeR (details in Materials and Methods). Categories are grouped by method mentioned in main text.
miRNA_ID	Egg R1	Egg R2	Egg R3	1st Instar R1	1st instar R2	1st instar R3	2nd instar R1	2nd instar R2	2nd instar R3	Early pupae R1	Early pupae R2	Early pupae R3	Late pupae R1	Late pupae R2	Late pupae R3	Adult R1	Adult R2	Adult R3	Category
dvi-miR-9a	751.779	865.286	780.811	736.404	836.453	852.03	788.524	1141.17	1356.69	940.098	922.668	707.474	1178.8	1095.44	911.965	512.543	763.487	892.506	1
dvi-miR-9c	751.779	865.286	780.811	736.404	836.453	852.03	788.524	1141.17	1356.69	940.098	922.668	707.474	1178.8	1095.44	911.965	512.543	763.487	892.506	1
dvi-miR-9d	751.779	865.286	780.811	736.404	836.453	852.03	788.524	1141.17	1356.69	940.098	922.668	707.474	1178.8	1095.44	911.965	512.543	763.487	892.506	1
dvi-miR-71	11017.1	11174.3	10807.4	10408.1	11042.3	10372.4	7037.04	9025.22	7149.65	8157.48	7236.94	6568.17	6696.77	8309.76	8679.8	6327.65	6251.74	6464.56	1
dvi-miR-263b	709.268	833.09	642	730.198	745.534	835.893	136.393	153.757	217.989	433.727	217.367	499.696	501.391	409.453	467.223	1328.47	1103.34	1596.47	1
dvi-miR-2944a	8314.32	8109.54	8026.24	6428.64	7662.48	7390.72	5016.72	8736.92	8075.15	4794.5	6593.96	6636.86	4949.9	5692.62	5829.54	4098.46	4297.98	4402.85	1
dvi-miR-2944b	8314.32	8109.54	8026.24	6428.64	7662.48	7390.72	5016.72	8736.92	8075.15	4794.5	6593.96	6636.86	4949.9	5692.62	5829.54	4098.46	4297.98	4402.85	1
dvi-miR-2944c	8314.32	8109.54	8026.24	6428.64	7662.48	7390.72	5016.72	8736.92	8075.15	4794.5	6593.96	6636.86	4949.9	5692.62	5829.54	4098.46	4297.98	4402.85	1
dvi-miR-8	34053.8	36231.4	31787.7	139413	137963	141301	243479	240196	261783	48154.4	42989.9	32260.5	34291.9	39825.4	33330.2	35128.1	44092.6	44409.6	2
dvi-miR-92a	9898.43	8850.07	8616.18	570.92	727.35	826.211	345.245	479.69	531.587	643.112	831.465	980.504	469.387	520.983	498.502	11.3061	17.3879	14.9203	2
dvi-miR-92b	43401.8	42727	35723.9	3491.3	4388.22	4418.29	912.13	1994.84	1106.2	2303.24	2775.6	4433.73	2629.64	2297.83	2928.45	197.857	298.756	328.247	2
dvi-miR-92c	12301.4	11900.7	10227.4	1393.38	1686.74	1859.38	2557.37	5180.49	3004.04	2192.14	3242.26	3360.5	2248.26	2574.36	2876.65	314.687	693.936	777.212	2
dvi-miR-124a	17.8995	60.3688	57.0116	214.302	213.857	272.311	25.5737	41.6425	41.1119	47.0049	47.1214	46.3636	82.6762	59.5846	54.7375	32.034	26.8722	18.9895	2
dvi-miR-124b	17.8995	60.3688	57.0116	214.302	213.857	272.311	25.5737	41.6425	41.1119	47.0049	47.1214	46.3636	82.6762	59.5846	54.7375	32.034	26.8722	18.9895	2
dvi-miR-124c	17.8995	60.3688	57.0116	214.302	213.857	272.311	25.5737	41.6425	41.1119	47.0049	47.1214	46.3636	82.6762	59.5846	54.7375	32.034	26.8722	18.9895	2
dvi-miR-125	149.908	144.885	101.629	15.3073	13.0449	24.2054	59.6721	29.6303	128.116	1318.27	1390.84	1214.04	933.441	905.991	980.387	124.367	186.525	155.985	2
dvi-miR-133a	474.337	653.996	483.359	3977	4964.96	6616.55	1010.16	2082.93	1193.2	299.122	282.728	221.515	328.038	438.481	506.322	578.496	774.552	727.026	2
dvi-miR-133b	474.337	653.996	483.359	3977	4964.96	6616.55	1010.16	2082.93	1193.2	299.122	282.728	221.515	328.038	438.481	506.322	578.496	774.552	727.026	2
dvi-miR-137	46.9862	62.3811	52.054	186.997	239.156	176.296	12.7869	41.6425	35.3754	8.54634	19.7606	8.58585	29.3367	24.445	25.4138	35.8027	25.2915	35.2662	2
dvi-miR-190	1094.11	794.856	974.154	2744.14	3211.01	3105.15	1312.79	842.46	1226.67	549.103	340.49	655.959	400.046	368.202	435.945	122.483	93.2624	111.224	2
dvi-miR-193	125.297	124.762	146.247	364.892	394.113	528.888	115.082	207.412	126.204	893.093	335.93	121.919	2149.58	1755.45	2151.38	439.054	570.64	451.678	2
dvi-miR-210	24.6118	48.2951	34.7027	451.771	643.547	463.13	21.3114	35.236	15.2975	38.4585	15.2005	10.303	138.683	77.9183	109.475	716.053	1011.66	690.403	2
dvi-miR-219	4.47488	6.03688	7.43629	93.9122	113.056	100.452	17.0492	17.618	14.3414	8.54634	3.04009	1.71717	10.6679	13.7503	21.504	15.0748	7.9036	5.42557	2
dvi-miR-275a	217.031	307.881	247.876	255.259	370.395	323.546	353.77	828.045	812.678	2628	5166.64	5491.51	5080.58	3931.05	4544.19	1654.46	972.142	1356.39	2
dvi-miR-275b	217.031	307.881	247.876	255.259	370.395	323.546	353.77	828.045	812.678	2628	5166.64	5491.51	5080.58	3931.05	4544.19	1654.46	972.142	1356.39	2
dvi-miR-2765	82.7852	62.3811	66.9266	47.9904	43.0876	134.743	456.065	374.783	1278.29	6345.66	6466.27	2732.02	9011.7	3819.52	8389.5	126.251	352.5	326.89	2
dvi-miR-277a	132.009	134.824	104.108	1168.73	1152.69	1279.66	600.983	700.715	582.26	79.0537	38.0011	13.7374	168.019	84.0295	159.325	6742.21	7442.03	7555.1	2
dvi-miR-277b	132.009	134.824	104.108	1168.73	1152.69	1279.66	600.983	700.715	582.26	79.0537	38.0011	13.7374	168.019	84.0295	159.325	6742.21	7442.03	7555.1	2
dvi-miR-281a	10081.9	15369.9	10187.7	62683.3	78534.5	64814	17752.4	43711	22807.6	8324.14	15475.6	18167.6	9702.45	9597.7	9640.64	92706.3	177527	140829	2
dvi-miR-281b	10081.9	15369.9	10187.7	62683.3	78534.5	64814	17752.4	43711	22807.6	8324.14	15475.6	18167.6	9702.45	9597.7	9640.64	92706.3	177527	140829	2
dvi-miR-307a	17.8995	26.1598	2.47876	74.4678	103.173	119.817	29.836	56.8581	112.819	207.249	185.446	111.616	360.041	259.728	235.567	33.9183	23.7108	17.6331	2
dvi-miR-307b	17.8995	26.1598	2.47876	74.4678	103.173	119.817	29.836	56.8581	112.819	207.249	185.446	111.616	360.041	259.728	235.567	33.9183	23.7108	17.6331	2
dvi-miR-315	13332.9	10107.8	11665.1	2789.65	2443.34	3067.63	1398.03	657.471	851.877	1031.97	857.306	856.867	480.055	548.484	421.283	156.401	257.657	253.645	2
dvi-miR-927b	35.799	48.2951	37.1815	189.893	203.579	214.621	29.836	44.8458	22.9462	23.5024	24.3207	27.4747	16.0018	38.1952	26.3913	13.1905	18.9686	21.7023	2
dvi-miR-929	46.9862	40.2459	14.8726	195.271	209.904	173.875	25.5737	52.0531	38.2437	42.7317	44.0813	22.3232	88.0101	62.6402	55.7149	41.4557	26.8722	24.415	2
dvi-miR-971	24.6118	22.1352	34.7027	86.4654	92.8953	103.276	29.836	34.4352	14.3414	17.0927	13.6804	13.7374	10.6679	19.8615	13.6844	18.8435	22.1301	21.7023	2
dvi-miR-989	11.1872	0	0	0	1.5812	0	0	0.800818	1.91218	10.6829	15.2005	48.0807	10.6679	13.7503	20.5266	71.6053	121.715	56.9684	2
dvi-miR-993	897.213	933.704	976.633	1474.46	1540.09	1651.21	170.492	255.461	186.438	70.5073	54.7216	46.3636	77.3422	82.5017	79.1738	50.8775	93.2624	84.0963	2
dvi-miR-995	145.433	199.217	133.853	35.9928	32.0192	52.8485	25.5737	34.4352	28.6827	51.2781	65.362	41.2121	37.3376	50.4177	51.8051	11.3061	22.1301	24.415	2
dvi-miR-998	443.013	507.098	381.73	40.1299	48.2265	45.1834	29.836	16.8172	10.517	42.7317	44.0813	139.091	53.3395	29.0284	43.9855	77.2584	52.1637	55.612	2
dvi-miR-1000	71.598	76.4672	54.5328	459.632	567.649	528.485	34.0983	112.915	74.5751	51.2781	62.3219	42.9292	112.013	48.8899	107.52	41.4557	42.6794	58.3248	2
dvi-miR-1175	8.94975	0	2.47876	183.687	173.141	338.472	1138.03	491.702	1801.28	42.7317	30.4009	44.6464	34.6707	13.7503	20.5266	71.6053	140.684	112.58	2
dvi-miR-2514a	24.6118	16.0984	12.3938	8.68791	5.92949	6.05135	4.26229	0	0	0	0	0	0	0	0	1.88435	0	0	2
dvi-miR-2514b	24.6118	16.0984	12.3938	8.68791	5.92949	6.05135	4.26229	0	0	0	0	0	0	0	0	1.88435	0	0	2
dvi-miR-2514c	24.6118	16.0984	12.3938	8.68791	5.92949	6.05135	4.26229	0	0	0	0	0	0	0	0	1.88435	0	0	2
dvi-miR-2514d	24.6118	16.0984	12.3938	8.68791	5.92949	6.05135	4.26229	0	0	0	0	0	0	0	0	1.88435	0	0	2
dvi-miR-2788	22.3744	30.1844	19.8301	11.9976	17.7885	23.3986	12.7869	17.618	20.0779	136.741	54.7216	30.909	152.017	203.199	316.695	18.8435	44.2601	28.4842	2
dvi-miR-2796	152.146	165.008	138.811	485.696	548.675	599.084	140.656	249.855	140.545	36.322	54.7216	72.1211	64.0074	64.168	74.2866	60.2992	82.1974	52.8993	2
dvi-miR-3049	478.812	585.578	369.336	886.167	921.047	1187.68	170.492	170.574	114.731	113.239	72.9622	85.8585	125.348	110.002	123.159	130.02	188.106	200.746	2
dvi-miR-N001	0	0	0	1.65484	1.9765	0.806847	204.59	6.40654	11.4731	4.27317	0	0	0	0	0	0	0	0	2
dvi-miR-N004	0	0	0	0	0	0.403423	4.26229	0.800818	2.86827	0	0	0	0	0	0	0	0	0	2
dvi-miR-N007	69.3606	76.4672	49.5753	660.695	642.361	736.248	55.4098	64.8662	48.7607	29.9122	9.12027	1.71717	24.0028	15.2781	26.3913	124.367	286.11	177.687	2
dvi-miR-N008	69.3606	92.5655	52.054	7.03307	3.95299	4.03423	0	0.800818	0.956091	0	1.52005	0	0	0	0	0	0	0	2
dvi-miR-N009a	1503.56	1784.9	1264.17	11.1702	10.2778	15.7335	0	3.20327	1.91218	0	1.52005	0	0	0	1.95491	0	3.16144	1.35639	2
dvi-miR-N009b	1503.56	1784.9	1264.17	11.1702	10.2778	15.7335	0	3.20327	1.91218	0	1.52005	0	0	0	1.95491	0	3.16144	1.35639	2
dvi-miR-N010	0	0	0	0	0	0	0	0	0	2.13659	0	0	0	1.52781	0.977455	3.7687	3.16144	9.49474	2
dvi-miR-N017	0	0	2.47876	0.41371	1.1859	0.806847	21.3114	5.60572	2.86827	0	0	0	0	0	0	0	0	0	2
dvi-miR-N018	26.8493	18.1106	19.8301	0.82742	1.9765	1.61369	0	6.40654	3.82437	147.424	95.7629	149.394	130.682	110.002	139.776	35.8027	56.9059	47.4737	2
dvi-miR-N022	1584.11	1837.22	1668.21	686.759	634.455	2375.36	115.082	162.566	169.228	1222.13	2688.96	697.171	10158.5	2562.14	3739.74	52.7618	382.534	58.3248	2
dvi-miR-N024	0	0	0	1.65484	2.37179	2.42054	251.475	12.8131	15.2975	2.13659	1.52005	0	0	0	0	0	1.58072	0	2
dvi-miR-N026	3973.69	4229.84	3586.77	12.4113	155.353	41.1492	89.5081	340.348	66.9264	228.615	110.963	300.505	904.104	1375.03	94.8131	84.7958	82.1974	36.6226	2
dvi-miR-N028	15.6621	10.0615	22.3089	36.4065	39.9252	58.8998	34.0983	136.94	77.4434	23.5024	16.7205	20.606	13.3349	16.8059	6.84218	5.65305	1.58072	1.35639	2
dvi-miR-N032a	0	2.01229	0	0	0	0	0	0	0	0	0	0	0	9.16686	0	177.129	91.6817	0	2
dvi-miR-N032b	0	2.01229	0	0	0	0	0	0	0	0	0	0	0	9.16686	0	177.129	91.6817	0	2
dvi-miR-N034	0	2.01229	0	0	0	0	55.4098	2.40245	1.91218	0	0	0	0	0	0	0	0	0	2
dvi-miR-N036	40.2739	34.209	22.3089	4.96452	6.32479	3.63081	8.52458	19.2196	2.86827	4.27317	1.52005	3.43434	16.0018	6.11124	11.7295	0	11.065	2.71278	2
dvi-miR-N040a	154.383	160.984	123.938	56.6783	43.4829	44.3766	21.3114	8.00818	8.60482	14.9561	6.08018	10.303	8.00092	4.58343	7.81964	0	12.6458	4.06917	2
dvi-miR-N040b	154.383	160.984	123.938	56.6783	43.4829	44.3766	21.3114	8.00818	8.60482	14.9561	6.08018	10.303	8.00092	4.58343	7.81964	0	12.6458	4.06917	2
dvi-miR-N040c	154.383	160.984	123.938	56.6783	43.4829	44.3766	21.3114	8.00818	8.60482	14.9561	6.08018	10.303	8.00092	4.58343	7.81964	0	12.6458	4.06917	2
dvi-miR-N042a	24.6118	46.2828	32.2239	3.72339	9.09188	2.42054	298.36	2.40245	13.3853	17.0927	10.6403	29.1919	29.3367	16.8059	16.6167	7.5374	0	1.35639	2
dvi-miR-N042b	24.6118	46.2828	32.2239	3.72339	9.09188	2.42054	298.36	2.40245	13.3853	17.0927	10.6403	29.1919	29.3367	16.8059	16.6167	7.5374	0	1.35639	2
dvi-miR-N044	0	0	0	0	0.395299	0	0	0	0	0	0	1.71717	0	1.52781	0	1.88435	6.32288	2.71278	2
dvi-miR-N047	2.23744	0	0	0.82742	0	0	0	0.800818	0	0	1.52005	0	0	3.05562	2.93236	5.65305	6.32288	8.13835	2
dvi-miR-N055	0	2.01229	0	0	0.395299	0	0	0.800818	0	10.6829	6.08018	5.15151	5.33395	13.7503	7.81964	0	0	1.35639	2
dvi-miR-N056	49.2236	44.2705	39.6602	4.96452	6.72008	9.68216	0	2.40245	3.82437	2.13659	0	0	0	1.52781	0.977455	1.88435	0	0	2
dvi-miR-N057	0	0	0	0	0	0.403423	4.26229	0.800818	2.86827	0	0	0	0	0	0	0	0	0	2
dvi-miR-N059	0	0	0	0	0	0	0	0	0	0	3.04009	0	2.66697	0	4.88727	11.3061	9.48431	2.71278	2
dvi-miR-N062	311.004	370.262	356.942	9.51533	66.0149	5.64793	21.3114	8.00818	23.9023	113.239	57.7617	49.7979	754.753	19832.5	121.204	529.502	379.373	348.593	2
dvi-miR-N063	62.6483	92.5655	104.108	50.8863	63.2479	62.934	46.8852	44.045	58.3216	66.2342	44.0813	34.3434	74.6753	50.4177	82.1062	325.993	154.91	329.603	2
dvi-miR-N071	205.844	215.315	260.27	1266.78	1306.86	1530.59	690.491	707.923	870.999	188.02	224.967	257.575	200.023	218.477	236.544	56.5305	281.368	337.741	2
dvi-miR-N073	4.47488	0	2.47876	1.65484	2.76709	0.403423	25.5737	2.40245	0.956091	0	0	0	0	1.52781	0	1.88435	0	1.35639	2
dvi-miR-N077	0	0	0	0	0	0.403423	12.7869	1.60164	3.82437	0	4.56014	0	0	0	0	0	0	0	2
dvi-miR-N079	0	0	0	0.41371	0.395299	0	25.5737	0	1.91218	2.13659	1.52005	0	0	0	0	0	0	0	2
dvi-miR-N082a	445.25	599.664	523.019	166.725	204.765	213.008	2476.39	797.614	961.828	499.961	460.574	508.282	461.386	213.893	211.13	139.442	41.0987	51.5429	2
dvi-miR-N082b	445.25	599.664	523.019	166.725	204.765	213.008	2476.39	797.614	961.828	499.961	460.574	508.282	461.386	213.893	211.13	139.442	41.0987	51.5429	2
dvi-miR-N083	145.433	148.91	86.7567	2.06855	1.9765	4.84108	17.0492	7.20736	26.7706	47.0049	59.2818	111.616	85.3431	30.5562	36.1658	425.863	317.725	367.582	2
dvi-miR-N089	2.23744	0	0	0	0	0	0	1.60164	2.86827	0	3.04009	3.43434	0	0	0	292.074	134.361	203.459	2
dvi-miR-N090a	259.543	285.746	245.398	5.37823	10.2778	9.68216	4.26229	0	0.956091	0	0	1.71717	0	0	0	0	0	1.35639	2
dvi-miR-N090b	259.543	285.746	245.398	5.37823	10.2778	9.68216	4.26229	0	0.956091	0	0	1.71717	0	0	0	0	0	1.35639	2
dvi-miR-N094a	181.232	259.586	166.077	27.3049	26.8803	18.5575	63.9343	48.8499	34.4193	51.2781	97.2829	157.98	42.6716	39.7231	96.768	320.34	349.339	435.402	2
dvi-miR-N094b	181.232	259.586	166.077	27.3049	26.8803	18.5575	63.9343	48.8499	34.4193	51.2781	97.2829	157.98	42.6716	39.7231	96.768	320.34	349.339	435.402	2
dvi-miR-N096	6.71231	8.04918	2.47876	2.89597	5.92949	2.82396	0	4.00409	0.956091	8.54634	28.8809	44.6464	18.6688	12.2225	28.3462	0	4.74216	6.78196	2
dvi-miR-N099	0	0	0	0.41371	0.395299	1.21027	4.26229	1.60164	3.82437	6.40976	6.08018	3.43434	5.33395	4.58343	3.90982	7.5374	20.5493	8.13835	2
dvi-miR-N101	145.433	136.836	99.1506	0.41371	0.395299	0.806847	0	0.800818	0	0	0	0	5.33395	0	0	1.88435	0	1.35639	2
dvi-miR-N102a	181.232	197.205	118.981	23.9952	18.1838	9.27874	0	7.20736	5.73655	12.8195	21.2806	78.9898	29.3367	21.3893	24.4364	94.2175	72.7131	84.0963	2
dvi-miR-N102b	181.232	197.205	118.981	23.9952	18.1838	9.27874	0	7.20736	5.73655	12.8195	21.2806	78.9898	29.3367	21.3893	24.4364	94.2175	72.7131	84.0963	2
dvi-miR-N102c	181.232	197.205	118.981	23.9952	18.1838	9.27874	0	7.20736	5.73655	12.8195	21.2806	78.9898	29.3367	21.3893	24.4364	94.2175	72.7131	84.0963	2
dvi-miR-N102d	181.232	197.205	118.981	23.9952	18.1838	9.27874	0	7.20736	5.73655	12.8195	21.2806	78.9898	29.3367	21.3893	24.4364	94.2175	72.7131	84.0963	2
dvi-miR-N102e	181.232	197.205	118.981	23.9952	18.1838	9.27874	0	7.20736	5.73655	12.8195	21.2806	78.9898	29.3367	21.3893	24.4364	94.2175	72.7131	84.0963	2
dvi-miR-N102f	181.232	197.205	118.981	23.9952	18.1838	9.27874	0	7.20736	5.73655	12.8195	21.2806	78.9898	29.3367	21.3893	24.4364	94.2175	72.7131	84.0963	2
dvi-miR-N102g	181.232	197.205	118.981	23.9952	18.1838	9.27874	0	7.20736	5.73655	12.8195	21.2806	78.9898	29.3367	21.3893	24.4364	94.2175	72.7131	84.0963	2
dvi-miR-N102h	181.232	197.205	118.981	23.9952	18.1838	9.27874	0	7.20736	5.73655	12.8195	21.2806	78.9898	29.3367	21.3893	24.4364	94.2175	72.7131	84.0963	2
dvi-miR-N102i	181.232	197.205	118.981	23.9952	18.1838	9.27874	0	7.20736	5.73655	12.8195	21.2806	78.9898	29.3367	21.3893	24.4364	94.2175	72.7131	84.0963	2
dvi-miR-N103	2.23744	6.03688	2.47876	2.89597	4.74359	5.2445	0	1.60164	0	0	1.52005	5.15151	16.0018	6.11124	5.86473	9.42175	30.0337	21.7023	2
dvi-miR-N130	2.23744	12.0738	0	10.3428	15.812	13.7164	0	3.20327	8.60482	8.54634	9.12027	5.15151	13.3349	4.58343	10.752	22.6122	66.3902	40.6917	2
dvi-miR-N131	0	0	0	0	0.395299	0	0	1.60164	0	2.13659	3.04009	10.303	0	6.11124	6.84218	1.88435	1.58072	0	2
dvi-miR-N132	8.94975	4.02459	2.47876	52.9549	70.7585	65.3546	12.7869	11.2114	6.69264	6.40976	25.8408	18.8889	26.6697	19.8615	22.4815	3.7687	3.16144	4.06917	2
dvi-miR-N133	26451	30470.2	26210.5	7.86049	8.69658	8.06847	4.26229	0.800818	1.91218	25.639	24.3207	18.8889	37.3376	30.5562	39.0982	67.8366	94.8431	155.985	2
dvi-miR-N146	46.9862	32.1967	37.1815	30.6146	65.2243	29.4499	242.951	76.0777	47.8046	8.54634	3.04009	0	0	0	0	0	0	1.35639	2
dvi-miR-N149	42.5113	30.1844	34.7027	0.82742	1.5812	0.403423	0	0.800818	0	0	0	0	0	0	0	0	1.58072	0	2
dvi-miR-N154	760.729	718.389	592.425	24.4089	26.0897	28.2396	55.4098	53.6548	73.619	34.1854	30.4009	25.7575	2.66697	13.7503	8.79709	47.1088	22.1301	16.2767	2
dvi-miR-N161	0	0	0	2.06855	3.95299	4.03423	4.26229	0	1.91218	4.27317	0	1.71717	2.66697	1.52781	1.95491	3.7687	14.2265	12.2075	2
dvi-miR-N162	0	0	0	0	0	0	0	2.40245	0.956091	0	0	3.43434	0	0	2.93236	35.8027	23.7108	82.7399	2
dvi-miR-N176	0	0	0	0	1.1859	0.403423	29.836	8.00818	10.517	0	0	1.71717	0	1.52781	0	0	0	0	2
dvi-miR-N179	0	0	0	2.89597	2.37179	0.806847	46.8852	2.40245	4.78046	0	0	0	2.66697	4.58343	2.93236	0	4.74216	4.06917	2
dvi-miR-N185a	13.4246	14.0861	17.3513	13.2387	22.532	24.2054	12.7869	35.236	35.3754	44.8683	63.8419	72.1211	104.012	61.1124	141.731	152.632	505.83	579.179	2
dvi-miR-N185b	13.4246	14.0861	17.3513	13.2387	22.532	24.2054	12.7869	35.236	35.3754	44.8683	63.8419	72.1211	104.012	61.1124	141.731	152.632	505.83	579.179	2
dvi-miR-N189a	0	0	0	6.61936	13.4402	2.82396	213.114	2.40245	6.69264	6.40976	0	1.71717	0	0	0	0	0	0	2
dvi-miR-N189b	0	0	0	6.61936	13.4402	2.82396	213.114	2.40245	6.69264	6.40976	0	1.71717	0	0	0	0	0	0	2
dvi-miR-N190d	0	4.02459	0	2.48226	3.16239	0.403423	0	0	1.91218	2.13659	7.60023	6.86868	8.00092	3.05562	5.86473	15.0748	23.7108	17.6331	2
dvi-miR-N192c	340.091	332.029	361.9	33.5105	21.7414	31.467	102.295	144.147	121.424	70.5073	60.8018	49.7979	58.6734	44.3065	77.2189	54.6462	71.1324	97.6602	2
dvi-miR-N193	0	2.01229	0	10.3428	20.1603	8.06847	366.557	36.0368	29.6388	4.27317	0	0	0	0	0	0	0	0	2
dvi-miR-N194	51.4611	58.3565	57.0116	9.51533	9.09188	14.1198	0	4.80491	2.86827	4.27317	3.04009	1.71717	0	0	0	1.88435	0	1.35639	2
dvi-miR-N195	0	2.01229	2.47876	0.41371	3.16239	0.403423	25.5737	1.60164	0	0	0	0	0	3.05562	1.95491	0	1.58072	0	2
dvi-miR-N196	0	0	0	0	0	0	0	0	0	0	0	0	0	0	0	20.7279	3.16144	28.4842	2
dvi-bantam	2286.66	2149.13	1955.74	32271	33922.2	42434.9	34908.2	30494.3	42135.9	11868.7	9456.2	11369.4	10779.9	9632.84	10742.2	12777.8	17473.3	18006.1	3
dvi-miR-iab-4	67.1231	68.418	32.2239	100.945	118.985	152.494	63.9343	55.2564	88.9165	59.8244	53.2016	24.0404	66.6743	84.0295	77.2189	22.6122	7.9036	13.5639	3
dvi-let-7	111.872	140.861	138.811	12.4113	13.8355	13.7164	328.196	665.479	713.244	4441.96	4899.11	4402.82	8592.99	6044.02	6731.73	3985.4	5480.35	6327.57	3
dvi-miR-1	60.4108	64.3934	34.7027	286.701	365.652	430.856	187.541	246.652	296.388	555.512	617.139	590.706	2696.31	603.485	711.587	721.706	772.972	785.351	3
dvi-miR-2a	8636.51	9922.62	9468.88	15531.5	20569	23127.9	5860.65	11846.5	11066.8	4700.49	7407.18	5307.77	8360.96	10324.9	9839.06	2244.26	4609.38	6235.33	3
dvi-miR-2b	8636.51	9922.62	9468.88	15531.5	20569	23127.9	5860.65	11846.5	11066.8	4700.49	7407.18	5307.77	8360.96	10324.9	9839.06	2244.26	4609.38	6235.33	3
dvi-miR-2c	8636.51	9922.62	9468.88	15531.5	20569	23127.9	5860.65	11846.5	11066.8	4700.49	7407.18	5307.77	8360.96	10324.9	9839.06	2244.26	4609.38	6235.33	3
dvi-miR-7	147.671	162.996	126.417	226.713	214.252	336.052	208.852	76.8785	227.55	128.195	79.0424	84.1413	109.346	64.168	116.317	28.2653	58.4866	58.3248	3
dvi-miR-9b	5817.34	5660.58	5750.73	7332.19	6845	7935.34	9355.73	7888.05	10685.3	11644.4	9425.8	6988.88	10115.8	11142.3	9111.83	2006.83	2812.1	2947.44	3
dvi-miR-9e	2.23744	0	0	10.3428	4.74359	7.66504	12.7869	8.00818	19.1218	14.9561	3.04009	1.71717	18.6688	24.445	19.5491	3.7687	0	5.42557	3
dvi-miR-10	449584	524973	394290	185206	161569	255820	161473	81585.7	139505	134729	140911	259784	95560.3	89158.4	84976	211565	157868	157946	3
dvi-miR-11	5539.9	5513.69	5604.49	3940.59	4513.92	4817.28	2203.6	3174.44	2433.25	3204.88	3696.75	4306.66	4301.83	4175.5	4798.33	3137.44	3196.21	3191.59	3
dvi-miR-12	107.397	84.5163	76.8417	961.049	996.154	1106.99	1828.52	1958.8	1883.5	807.629	810.184	453.333	581.4	630.985	713.542	740.55	1402.1	1403.87	3
dvi-miR-13a	2488.03	2432.86	2389.53	3039.11	3359.25	4601.04	2391.14	2661.92	4345.44	2548.95	1997.34	1449.29	2658.97	2603.39	2737.85	327.877	363.565	348.593	3
dvi-miR-13b	1510.27	1652.09	1383.15	4543.36	4701.29	5688.67	2557.37	2701.96	3118.77	3260.43	3122.17	3133.83	3621.75	3193.12	3243.2	2351.67	2461.18	2201.42	3
dvi-miR-14	8542.54	11172.3	8311.3	30329.5	29018.1	39164.7	26758.7	28202.4	29617.8	6574.27	4464.37	5319.79	4195.15	5286.22	5276.3	1786.36	2434.31	2703.29	3
dvi-miR-29	986.71	1175.18	961.76	134.456	172.35	130.306	25.5737	19.2196	24.8584	412.361	320.73	420.706	602.736	475.149	710.61	1584.74	1281.96	1387.59	3
dvi-miR-34	26.8493	44.2705	22.3089	141.075	131.239	199.695	115.082	94.4965	109.951	32.0488	25.8408	27.4747	10.6679	21.3893	29.3236	18.8435	20.5493	23.0587	3
dvi-miR-87	196.895	265.623	235.483	768.673	919.861	784.658	170.492	301.908	173.053	305.532	209.766	238.686	434.717	319.312	428.125	269.462	376.211	352.662	3
dvi-miR-100	4137.02	4503.51	3990.81	458.805	485.823	605.538	3874.42	5746.67	7422.14	30010.5	40957.6	46844.4	34137.3	33324.6	39065	28757.1	28905	28698.5	3
dvi-miR-184	4821.68	5143.42	4325.44	27703.7	31048.8	46751.9	16912.8	20796.4	26869	16757.2	24302.5	32420.2	20399.7	14905.3	18354.6	37325.2	68788.2	56666	3
dvi-miR-252	545.935	474.901	451.135	4786.21	4142.34	5260.64	5979.99	5029.14	8709.04	4627.84	5326.24	4538.48	2466.95	2754.64	2689.96	576.611	791.94	973.889	3
dvi-miR-263a	4145.97	4747	4347.75	5234.67	5354.72	4753.13	3533.44	3038.3	4146.57	6362.75	4196.85	4466.36	9838.46	7529.05	8106.03	11127.1	13108.9	13516.4	3
dvi-miR-276	3488.17	2988.26	3257.1	24707.6	29762.9	36878.5	8149.5	13211.9	11799.1	16039.3	15734	14317.8	25904.3	22625.3	29071.5	20211.5	20844.9	19694.8	3
dvi-miR-279a	2275.47	2010.28	1841.72	1178.25	1241.63	1203.82	848.196	1330.16	636.757	1286.22	1156.75	1035.45	1352.16	1402.53	1524.83	271.346	202.332	297.05	3
dvi-miR-279b	533696	706782	526370	112623	132068	146245	88604.5	175960	143021	148074	302053	370714	270908	203055	218531	456277	456766	501644	3
dvi-miR-282	40.2739	24.1475	24.7876	124.94	136.773	160.159	102.295	132.135	234.242	126.059	120.084	142.525	109.346	111.53	117.295	52.7618	18.9686	16.2767	3
dvi-miR-283	293.104	285.746	299.93	1028.48	904.444	963.375	2676.72	1605.64	1356.69	651.659	304.009	221.515	461.386	501.122	584.518	695.325	1097.02	1085.11	3
dvi-miR-305a	232.694	275.684	215.652	528.722	688.611	642.653	711.802	1719.36	1146.35	1596.03	2360.63	1629.59	2698.98	2643.11	2441.68	1100.46	1138.12	926.415	3
dvi-miR-305b	232.694	275.684	215.652	528.722	688.611	642.653	711.802	1719.36	1146.35	1596.03	2360.63	1629.59	2698.98	2643.11	2441.68	1100.46	1138.12	926.415	3
dvi-miR-317a	3192.82	3108.99	2592.79	5862.69	5437.73	4523.99	3120	2834.09	1234.31	905.912	443.853	132.222	738.752	1741.7	1167.08	631.257	543.767	626.653	3
dvi-miR-317b	3192.82	3108.99	2592.79	5862.69	5437.73	4523.99	3120	2834.09	1234.31	905.912	443.853	132.222	738.752	1741.7	1167.08	631.257	543.767	626.653	3
dvi-miR-750a	1449.86	2042.48	1611.2	24724.1	26380.7	22431.5	17036.4	25478.8	10587.8	1311.86	1500.29	1590.1	1125.46	1034.33	997.004	21347.8	26086.6	26566.3	3
dvi-miR-750b	1449.86	2042.48	1611.2	24724.1	26380.7	22431.5	17036.4	25478.8	10587.8	1311.86	1500.29	1590.1	1125.46	1034.33	997.004	21347.8	26086.6	26566.3	3
dvi-miR-927	2373.92	3042.59	2325.08	7201.87	6232.68	8093.48	2672.46	1424.65	1730.53	1482.79	1185.64	1334.24	938.775	931.964	1242.35	2462.85	1876.31	1961.34	3
dvi-miR-932	44.7488	60.3688	39.6602	203.132	200.812	294.499	63.9343	61.663	94.653	59.8244	47.1214	37.7777	72.0083	58.0568	77.2189	45.2244	91.6817	51.5429	3
dvi-miR-965	129.771	120.738	91.7143	189.479	169.979	228.741	153.442	186.591	144.37	147.424	155.045	128.788	93.3441	113.058	128.047	5.65305	50.583	47.4737	3
dvi-miR-970	371.415	458.803	513.104	2525.7	3303.51	4254.1	686.229	1443.87	1936.09	630.293	946.988	659.393	1082.79	947.242	1053.7	776.352	1297.77	1147.51	3
dvi-miR-980	17.8995	16.0984	19.8301	64.5388	63.2479	66.1614	260	241.847	536.367	331.171	237.127	187.171	210.691	177.226	155.415	33.9183	15.8072	5.42557	3
dvi-miR-981	228.219	217.328	168.556	1262.23	1584.75	1989.28	443.278	447.657	734.278	540.556	624.739	872.322	864.099	513.344	706.7	50.8775	159.653	149.203	3
dvi-miR-1001a	22.3744	6.03688	9.91506	16.1347	9.09188	9.68216	21.3114	3.20327	2.86827	4.27317	1.52005	1.71717	2.66697	3.05562	0	0	1.58072	1.35639	3
dvi-miR-1001b	22.3744	6.03688	9.91506	16.1347	9.09188	9.68216	21.3114	3.20327	2.86827	4.27317	1.52005	1.71717	2.66697	3.05562	0	0	1.58072	1.35639	3
dvi-miR-2779a	44.7488	46.2828	61.9691	41.371	90.9188	69.7922	34.0983	65.667	99.4335	119.649	445.373	180.303	245.362	238.338	332.335	133.789	150.168	123.432	3
dvi-miR-2779b	44.7488	46.2828	61.9691	41.371	90.9188	69.7922	34.0983	65.667	99.4335	119.649	445.373	180.303	245.362	238.338	332.335	133.789	150.168	123.432	3
dvi-miR-2779c	44.7488	46.2828	61.9691	41.371	90.9188	69.7922	34.0983	65.667	99.4335	119.649	445.373	180.303	245.362	238.338	332.335	133.789	150.168	123.432	3
dvi-miR-2779d	44.7488	46.2828	61.9691	41.371	90.9188	69.7922	34.0983	65.667	99.4335	119.649	445.373	180.303	245.362	238.338	332.335	133.789	150.168	123.432	3
dvi-miR-2779e	44.7488	46.2828	61.9691	41.371	90.9188	69.7922	34.0983	65.667	99.4335	119.649	445.373	180.303	245.362	238.338	332.335	133.789	150.168	123.432	3
dvi-miR-2779f	44.7488	46.2828	61.9691	41.371	90.9188	69.7922	34.0983	65.667	99.4335	119.649	445.373	180.303	245.362	238.338	332.335	133.789	150.168	123.432	3
dvi-miR-3477a	67.1231	88.5409	47.0965	488.592	615.481	537.763	707.54	1093.12	1294.55	957.19	1060.99	841.413	522.727	721.126	694.97	239.313	200.751	162.767	3
dvi-miR-3477b	67.1231	88.5409	47.0965	488.592	615.481	537.763	707.54	1093.12	1294.55	957.19	1060.99	841.413	522.727	721.126	694.97	239.313	200.751	162.767	3
dvi-miR-3849	196.895	193.18	220.61	125.768	139.541	146.443	63.9343	59.2605	64.0581	207.249	141.364	116.767	245.362	200.143	216.995	28.2653	18.9686	10.8511	3
dvi-miR-6012	15.6621	10.0615	9.91506	29.7871	40.3205	35.5013	4.26229	11.2114	18.1657	6.40976	1.52005	0	10.6679	13.7503	16.6167	16.9592	4.74216	4.06917	3
dvi-miR-N002	38.0364	60.3688	22.3089	75.709	64.4338	43.9731	34.0983	56.0572	29.6388	42.7317	30.4009	34.3434	32.0037	39.7231	60.6022	22.6122	17.3879	28.4842	3
dvi-miR-N003	20.1369	20.1229	9.91506	33.5105	25.6944	26.2225	34.0983	50.4515	51.6289	53.4146	63.8419	73.8383	61.3404	68.7514	130.979	92.3332	159.653	149.203	3
dvi-miR-N005	0	0	0	2.48226	2.76709	0.806847	8.52458	3.20327	0	8.54634	1.52005	1.71717	0	1.52781	0	1.88435	6.32288	0	3
dvi-miR-N006	11.1872	10.0615	0	0.82742	1.5812	0.403423	0	2.40245	2.86827	2.13659	10.6403	1.71717	0	3.05562	0.977455	9.42175	6.32288	17.6331	3
dvi-miR-N011	0	0	0	0	0	0.806847	0	0	0	0	0	0	0	0	0	0	0	0	3
dvi-miR-N012	8.94975	12.0738	2.47876	2.48226	2.76709	1.21027	0	5.60572	2.86827	6.40976	6.08018	6.86868	10.6679	6.11124	3.90982	1.88435	3.16144	10.8511	3
dvi-miR-N013	78.3103	58.3565	89.2355	91.0162	71.9444	112.959	132.131	96.0981	128.116	53.4146	41.0412	15.4545	56.0064	58.0568	43.9855	16.9592	49.0023	42.0481	3
dvi-miR-N014	2.23744	2.01229	14.8726	14.4799	15.0214	12.9095	21.3114	34.4352	28.6827	8.54634	10.6403	5.15151	16.0018	6.11124	6.84218	48.9931	18.9686	29.8406	3
dvi-miR-N015	53.6985	106.652	49.5753	13.6524	22.1367	14.9267	8.52458	18.4188	24.8584	4.27317	34.961	58.3837	42.6716	25.9728	26.3913	64.0679	60.0673	52.8993	3
dvi-miR-N016	879.313	1128.9	847.737	33467.1	34764.2	29316.4	15796	23523.2	15002	786.264	1147.63	1243.23	445.385	446.12	405.644	20622.3	30196.5	38590.7	3
dvi-miR-N019	0	2.01229	2.47876	0.82742	0.790598	1.61369	0	0.800818	0.956091	2.13659	3.04009	12.0202	0	7.63905	4.88727	7.5374	1.58072	2.71278	3
dvi-miR-N020	0	8.04918	0	8.2742	18.5791	17.3472	4.26229	8.00818	3.82437	2.13659	3.04009	1.71717	2.66697	6.11124	2.93236	0	9.48431	6.78196	3
dvi-miR-N021	89.4975	52.3196	61.9691	97.6356	58.8996	72.2128	102.295	29.6303	14.3414	40.5951	27.3608	5.15151	18.6688	39.7231	34.2109	3.7687	25.2915	14.9203	3
dvi-miR-N023a	31.3241	34.209	17.3513	30.6146	30.8333	37.5184	102.295	6.40654	9.56091	2.13659	0	0	0	1.52781	0.977455	0	1.58072	0	3
dvi-miR-N023b	31.3241	34.209	17.3513	30.6146	30.8333	37.5184	102.295	6.40654	9.56091	2.13659	0	0	0	1.52781	0.977455	0	1.58072	0	3
dvi-miR-N023c	31.3241	34.209	17.3513	30.6146	30.8333	37.5184	102.295	6.40654	9.56091	2.13659	0	0	0	1.52781	0.977455	0	1.58072	0	3
dvi-miR-N023d	31.3241	34.209	17.3513	30.6146	30.8333	37.5184	102.295	6.40654	9.56091	2.13659	0	0	0	1.52781	0.977455	0	1.58072	0	3
dvi-miR-N025	4.47488	8.04918	12.3938	0.41371	0.790598	1.61369	0	0.800818	2.86827	0	3.04009	3.43434	0	7.63905	2.93236	3.7687	1.58072	14.9203	3
dvi-miR-N027a	42.5113	34.209	32.2239	40.9573	26.8803	37.1149	59.6721	21.6221	15.2975	14.9561	6.08018	1.71717	8.00092	3.05562	15.6393	15.0748	6.32288	14.9203	3
dvi-miR-N027b	42.5113	34.209	32.2239	40.9573	26.8803	37.1149	59.6721	21.6221	15.2975	14.9561	6.08018	1.71717	8.00092	3.05562	15.6393	15.0748	6.32288	14.9203	3
dvi-miR-N029	138.721	110.676	114.023	213.474	199.626	187.188	234.426	261.867	201.735	113.239	103.363	36.0606	120.014	99.3076	102.633	105.524	312.982	280.773	3
dvi-miR-N030	0	4.02459	2.47876	2.06855	2.37179	1.21027	4.26229	2.40245	3.82437	0	3.04009	3.43434	10.6679	7.63905	11.7295	5.65305	6.32288	6.78196	3
dvi-miR-N031	2.23744	6.03688	4.95753	7.03307	8.69658	6.8582	8.52458	2.40245	6.69264	4.27317	3.04009	3.43434	0	9.16686	4.88727	5.65305	4.74216	2.71278	3
dvi-miR-N033	22.3744	24.1475	22.3089	2.06855	5.53419	2.42054	0	5.60572	1.91218	4.27317	22.8007	24.0404	2.66697	0	13.6844	7.5374	11.065	21.7023	3
dvi-miR-N035a	26.8493	26.1598	24.7876	7.44678	6.32479	7.26162	55.4098	10.4106	10.517	17.0927	28.8809	18.8889	34.6707	47.3621	39.0982	18.8435	17.3879	33.9098	3
dvi-miR-N035b	26.8493	26.1598	24.7876	7.44678	6.32479	7.26162	55.4098	10.4106	10.517	17.0927	28.8809	18.8889	34.6707	47.3621	39.0982	18.8435	17.3879	33.9098	3
dvi-miR-N035c	26.8493	26.1598	24.7876	7.44678	6.32479	7.26162	55.4098	10.4106	10.517	17.0927	28.8809	18.8889	34.6707	47.3621	39.0982	18.8435	17.3879	33.9098	3
dvi-miR-N035d	26.8493	26.1598	24.7876	7.44678	6.32479	7.26162	55.4098	10.4106	10.517	17.0927	28.8809	18.8889	34.6707	47.3621	39.0982	18.8435	17.3879	33.9098	3
dvi-miR-N037	2.23744	4.02459	2.47876	1.65484	0.790598	0	0	0	0	0	3.04009	12.0202	5.33395	1.52781	3.90982	1.88435	1.58072	5.42557	3
dvi-miR-N038a	46.9862	44.2705	14.8726	12.4113	7.11538	9.27874	4.26229	8.00818	0.956091	57.6878	10.6403	10.303	5.33395	7.63905	29.3236	11.3061	11.065	18.9895	3
dvi-miR-N038b	46.9862	44.2705	14.8726	12.4113	7.11538	9.27874	4.26229	8.00818	0.956091	57.6878	10.6403	10.303	5.33395	7.63905	29.3236	11.3061	11.065	18.9895	3
dvi-miR-N038c	46.9862	44.2705	14.8726	12.4113	7.11538	9.27874	4.26229	8.00818	0.956091	57.6878	10.6403	10.303	5.33395	7.63905	29.3236	11.3061	11.065	18.9895	3
dvi-miR-N038d	46.9862	44.2705	14.8726	12.4113	7.11538	9.27874	4.26229	8.00818	0.956091	57.6878	10.6403	10.303	5.33395	7.63905	29.3236	11.3061	11.065	18.9895	3
dvi-miR-N039	93.9724	90.5532	111.544	27.3049	30.0427	21.7849	29.836	80.0818	44.9363	29.9122	44.0813	61.8181	58.6734	48.8899	54.7375	56.5305	90.101	202.102	3
dvi-miR-N041	0	0	0	0	0	4.43766	4.26229	0.800818	0.956091	0	0	0	0	0	0	0	0	0	3
dvi-miR-N043	8.94975	8.04918	7.43629	0.82742	0.395299	2.42054	0	1.60164	1.91218	4.27317	0	0	8.00092	6.11124	2.93236	5.65305	15.8072	17.6331	3
dvi-miR-N045	15.6621	20.1229	9.91506	3.30968	2.37179	2.01712	4.26229	2.40245	2.86827	2.13659	1.52005	3.43434	0	3.05562	2.93236	3.7687	11.065	13.5639	3
dvi-miR-N046	98.4473	74.4549	66.9266	170.862	183.023	169.034	298.36	320.327	335.588	181.61	138.324	106.464	165.352	171.115	164.212	124.367	164.395	166.836	3
dvi-miR-N048	40.2739	42.2582	22.3089	3.30968	1.1859	1.21027	0	0.800818	0.956091	34.1854	6.08018	27.4747	42.6716	27.5006	18.5716	13.1905	11.065	6.78196	3
dvi-miR-N049a	127.534	72.4426	66.9266	68.2622	54.9466	80.6847	68.1966	26.427	17.2096	10.6829	6.08018	0	5.33395	4.58343	3.90982	13.1905	1.58072	5.42557	3
dvi-miR-N049b	127.534	72.4426	66.9266	68.2622	54.9466	80.6847	68.1966	26.427	17.2096	10.6829	6.08018	0	5.33395	4.58343	3.90982	13.1905	1.58072	5.42557	3
dvi-miR-N050a	11048.5	10993.2	10140.6	28555.5	23314.7	30485.9	53065.5	33334	25929.2	24085.7	15686.9	13163.8	16340.5	19166.4	17969.5	12348.1	16888.4	15188.9	3
dvi-miR-N050b	311.004	428.619	304.888	1025.17	805.62	1137.65	2842.95	1659.29	1820.4	1713.54	846.665	638.787	1173.47	1306.28	1331.29	1079.73	1168.15	1336.05	3
dvi-miR-N050c	1293.24	1213.41	1241.86	4837.93	4455.42	5488.57	8810.15	5512.83	5981.31	4025.33	2704.16	2299.29	3608.41	3429.93	2977.33	2114.24	4169.94	3563.24	3
dvi-miR-N051	64.8857	40.2459	57.0116	54.196	54.5513	53.6553	46.8852	80.8826	48.7607	23.5024	45.6014	34.3434	56.0064	39.7231	98.7229	94.2175	137.523	109.868	3
dvi-miR-N052	71.598	58.3565	52.054	106.324	117.799	161.369	63.9343	31.2319	33.4632	57.6878	22.8007	22.3232	34.6707	44.3065	41.0531	13.1905	7.9036	6.78196	3
dvi-miR-N053	2.23744	0	0	2.06855	2.76709	1.21027	0	4.00409	2.86827	4.27317	13.6804	13.7374	8.00092	15.2781	8.79709	3.7687	11.065	2.71278	3
dvi-miR-N054	22.3744	16.0984	12.3938	25.65	18.9744	20.1712	42.6229	23.2237	32.5071	10.6829	18.2405	6.86868	0	16.8059	29.3236	11.3061	11.065	2.71278	3
dvi-miR-N058	6.71231	2.01229	4.95753	3.30968	3.16239	0.806847	0	1.60164	0.956091	0	1.52005	0	0	3.05562	3.90982	7.5374	3.16144	12.2075	3
dvi-miR-N060	2.23744	2.01229	4.95753	4.96452	0.790598	3.22739	4.26229	8.00818	2.86827	14.9561	15.2005	3.43434	13.3349	6.11124	15.6393	15.0748	9.48431	13.5639	3
dvi-miR-N061	13.4246	12.0738	0	0.82742	0.790598	0.403423	0	0	1.91218	8.54634	10.6403	27.4747	0	4.58343	3.90982	13.1905	12.6458	13.5639	3
dvi-miR-N064	0	0	0	0	0.790598	0	0	2.40245	0	0	1.52005	3.43434	0	0	0	3.7687	1.58072	2.71278	3
dvi-miR-N065	0	0	2.47876	0.82742	0.395299	0.806847	0	0	1.91218	0	15.2005	8.58585	21.3358	4.58343	2.93236	18.8435	7.9036	8.13835	3
dvi-miR-N066	4.47488	2.01229	0	2.89597	3.95299	2.82396	4.26229	2.40245	5.73655	12.8195	9.12027	13.7374	16.0018	13.7503	8.79709	5.65305	1.58072	5.42557	3
dvi-miR-N067	0	0	0	0	0.790598	0.403423	4.26229	0	1.91218	0	0	0	0	0	0	0	0	0	3
dvi-miR-N068	0	0	0	0	0.790598	0	8.52458	0	0.956091	0	0	0	0	0	0	0	0	0	3
dvi-miR-N069	2.23744	4.02459	0	0.41371	0	0	0	7.20736	0	0	3.04009	1.71717	0	6.11124	0	0	0	0	3
dvi-miR-N070	12062	10403.6	10373.6	9072.66	12002.9	11088.1	1334.1	3140.01	1862.47	3668.52	5326.24	5568.78	6342.06	5856.09	6624.21	2221.65	2805.78	3826.38	3
dvi-miR-N072a	2.23744	2.01229	2.47876	7.03307	11.0684	8.87531	38.3606	4.80491	14.3414	6.40976	7.60023	1.71717	5.33395	3.05562	4.88727	0	9.48431	5.42557	3
dvi-miR-N072b	2.23744	2.01229	2.47876	7.03307	11.0684	8.87531	38.3606	4.80491	14.3414	6.40976	7.60023	1.71717	5.33395	3.05562	4.88727	0	9.48431	5.42557	3
dvi-miR-N072c	2.23744	2.01229	2.47876	7.03307	11.0684	8.87531	38.3606	4.80491	14.3414	6.40976	7.60023	1.71717	5.33395	3.05562	4.88727	0	9.48431	5.42557	3
dvi-miR-N074	6.71231	10.0615	7.43629	2.89597	0.790598	2.82396	0	1.60164	0	2.13659	9.12027	0	2.66697	1.52781	0.977455	7.5374	3.16144	18.9895	3
dvi-miR-N075	2.23744	0	2.47876	2.06855	0	1.61369	8.52458	0.800818	0	4.27317	9.12027	12.0202	5.33395	9.16686	2.93236	3.7687	1.58072	5.42557	3
dvi-miR-N076a	187.945	116.713	148.726	194.444	188.162	203.729	106.557	64.8662	36.3315	128.195	106.403	85.8585	66.6743	67.2236	108.497	48.9931	147.007	89.5218	3
dvi-miR-N076b	187.945	116.713	148.726	194.444	188.162	203.729	106.557	64.8662	36.3315	128.195	106.403	85.8585	66.6743	67.2236	108.497	48.9931	147.007	89.5218	3
dvi-miR-N078a	539.223	684.18	666.788	13.2387	13.8355	22.9951	106.557	80.8826	121.424	393.132	1003.23	329.696	1373.49	514.872	593.315	13.1905	12.6458	16.2767	3
dvi-miR-N078b	539.223	684.18	666.788	13.2387	13.8355	22.9951	106.557	80.8826	121.424	393.132	1003.23	329.696	1373.49	514.872	593.315	13.1905	12.6458	16.2767	3
dvi-miR-N080	53.6985	66.4057	71.8842	88.534	70.3632	83.1052	93.7704	82.4842	69.7947	53.4146	21.2806	32.6262	34.6707	32.084	37.1433	54.6462	50.583	43.4045	3
dvi-miR-N081	35.799	52.3196	32.2239	0	1.5812	3.22739	8.52458	10.4106	5.73655	12.8195	24.3207	12.0202	13.3349	15.2781	18.5716	5.65305	6.32288	1.35639	3
dvi-miR-N084a	62.6483	52.3196	39.6602	63.2977	39.1346	44.3766	42.6229	51.2523	32.5071	94.0098	45.6014	48.0807	58.6734	42.7787	103.61	58.4149	79.036	88.1654	3
dvi-miR-N084b	62.6483	52.3196	39.6602	63.2977	39.1346	44.3766	42.6229	51.2523	32.5071	94.0098	45.6014	48.0807	58.6734	42.7787	103.61	58.4149	79.036	88.1654	3
dvi-miR-N085	4.47488	2.01229	7.43629	8.68791	5.92949	6.45477	17.0492	11.2114	6.69264	2.13659	0	0	0	1.52781	0.977455	3.7687	0	4.06917	3
dvi-miR-N086	0	0	0	0	0.790598	0	0	0.800818	0	0	0	0	0	0	0	0	0	0	3
dvi-miR-N087	0	0	0	0	0	1.21027	0	0.800818	0	0	3.04009	0	2.66697	0	2.93236	0	0	0	3
dvi-miR-N088	0	2.01229	0	1.65484	1.1859	0.403423	12.7869	8.00818	0.956091	2.13659	4.56014	0	8.00092	1.52781	4.88727	1.88435	0	0	3
dvi-miR-N091	0	2.01229	4.95753	1.24113	0.395299	0.403423	0	1.60164	0	2.13659	3.04009	10.303	2.66697	1.52781	1.95491	5.65305	0	1.35639	3
dvi-miR-N092	8.94975	10.0615	9.91506	14.4799	9.88248	8.47189	8.52458	8.00818	6.69264	40.5951	42.5613	27.4747	24.0028	42.7787	44.9629	9.42175	14.2265	24.415	3
dvi-miR-N093	20.1369	12.0738	12.3938	25.65	28.8568	25.4157	17.0492	31.2319	25.8145	17.0927	10.6403	3.43434	13.3349	19.8615	16.6167	15.0748	14.2265	16.2767	3
dvi-miR-N095	11.1872	6.03688	14.8726	2.89597	3.16239	1.21027	12.7869	23.2237	23.9023	4.27317	22.8007	10.303	29.3367	18.3337	18.5716	11.3061	15.8072	21.7023	3
dvi-miR-N097	17.8995	20.1229	29.7452	34.7517	40.3205	34.291	34.0983	38.4392	45.8924	64.0976	60.8018	51.5151	77.3422	53.4733	77.2189	35.8027	36.3565	50.1865	3
dvi-miR-N098	13.4246	26.1598	7.43629	8.68791	7.51068	10.489	4.26229	6.40654	0.956091	2.13659	0	0	5.33395	1.52781	0.977455	1.88435	9.48431	14.9203	3
dvi-miR-N100	0	2.01229	4.95753	2.48226	0	3.63081	4.26229	4.00409	1.91218	4.27317	6.08018	3.43434	2.66697	7.63905	0.977455	0	30.0337	1.35639	3
dvi-miR-N104	4.47488	2.01229	2.47876	3.72339	6.72008	5.64793	4.26229	10.4106	10.517	8.54634	12.1604	12.0202	8.00092	10.6947	6.84218	0	0	1.35639	3
dvi-miR-N105	0	0	0	0	0	0	12.7869	24.8253	26.7706	83.3268	71.4421	58.3837	77.3422	79.4461	80.1513	56.5305	74.2938	50.1865	3
dvi-miR-N106	71.598	102.627	52.054	21.9266	17.3932	22.1883	4.26229	9.60981	17.2096	32.0488	97.2829	99.5958	40.0046	35.1396	65.4895	107.408	80.6167	101.729	3
dvi-miR-N107	26.8493	36.2213	22.3089	52.5412	47.4359	54.4621	42.6229	15.2155	10.517	23.5024	10.6403	10.303	13.3349	18.3337	20.5266	5.65305	18.9686	8.13835	3
dvi-miR-N108	8.94975	20.1229	19.8301	4.96452	4.34829	3.22739	89.5081	28.0286	21.9901	23.5024	10.6403	36.0606	26.6697	19.8615	14.6618	9.42175	26.8722	23.0587	3
dvi-miR-N109	29.0867	36.2213	27.2664	2.48226	3.16239	1.61369	0	4.00409	0.956091	4.27317	9.12027	18.8889	0	6.11124	14.6618	37.687	18.9686	13.5639	3
dvi-miR-N110	326.666	422.582	339.591	220.921	181.442	201.308	166.229	90.4924	96.5652	108.966	86.6426	68.6868	106.679	111.53	131.956	203.51	276.626	215.666	3
dvi-miR-N111	24.6118	40.2459	22.3089	11.9976	8.69658	10.0856	17.0492	34.4352	14.3414	14.9561	19.7606	15.4545	8.00092	18.3337	18.5716	22.6122	41.0987	40.6917	3
dvi-miR-N112	4.47488	2.01229	0	2.48226	1.9765	2.01712	0	2.40245	0.956091	0	6.08018	10.303	5.33395	6.11124	1.95491	11.3061	4.74216	8.13835	3
dvi-miR-N113	0	2.01229	0	0.82742	0.395299	1.21027	0	1.60164	0	2.13659	1.52005	1.71717	5.33395	1.52781	4.88727	5.65305	4.74216	8.13835	3
dvi-miR-N114	29.0867	18.1106	34.7027	40.9573	41.9017	32.2739	29.836	38.4392	23.9023	29.9122	38.0011	24.0404	29.3367	36.6674	17.5942	9.42175	30.0337	21.7023	3
dvi-miR-N115a	13.4246	10.0615	9.91506	64.5388	52.1795	60.1101	174.754	165.769	130.985	121.785	69.9221	41.2121	80.0092	88.613	87.9709	52.7618	128.038	134.283	3
dvi-miR-N115b	13.4246	10.0615	9.91506	64.5388	52.1795	60.1101	174.754	165.769	130.985	121.785	69.9221	41.2121	80.0092	88.613	87.9709	52.7618	128.038	134.283	3
dvi-miR-N116	29.0867	36.2213	7.43629	67.8485	66.4102	85.1223	98.0327	54.4556	46.8485	70.5073	57.7617	17.1717	93.3441	55.0012	74.2866	43.3401	31.6144	40.6917	3
dvi-miR-N117	33.5616	26.1598	22.3089	72.813	73.1303	83.1052	38.3606	46.4474	24.8584	17.0927	12.1604	12.0202	34.6707	27.5006	26.3913	39.5714	39.518	48.8301	3
dvi-miR-N118a	11.1872	18.1106	9.91506	4.55081	7.11538	1.61369	34.0983	3.20327	6.69264	2.13659	6.08018	0	5.33395	1.52781	0.977455	0	0	0	3
dvi-miR-N118b	11.1872	18.1106	9.91506	4.55081	7.11538	1.61369	34.0983	3.20327	6.69264	2.13659	6.08018	0	5.33395	1.52781	0.977455	0	0	0	3
dvi-miR-N119	4.47488	2.01229	0	5.79194	5.92949	7.26162	25.5737	18.4188	45.8924	8.54634	15.2005	20.606	37.3376	32.084	41.0531	3.7687	11.065	20.3459	3
dvi-miR-N120	13.4246	14.0861	19.8301	20.2718	20.5556	16.1369	4.26229	9.60981	7.64873	8.54634	54.7216	44.6464	61.3404	74.8627	43.9855	16.9592	4.74216	24.415	3
dvi-miR-N121	0	0	0	1.24113	0.790598	0	0	1.60164	0.956091	8.54634	3.04009	1.71717	8.00092	1.52781	4.88727	3.7687	7.9036	2.71278	3
dvi-miR-N122a	100.685	94.5778	116.502	73.6404	60.0855	46.3937	153.442	128.932	82.2239	273.483	174.805	103.03	176.02	187.921	177.897	92.3332	113.812	109.868	3
dvi-miR-N122b	100.685	94.5778	116.502	73.6404	60.0855	46.3937	153.442	128.932	82.2239	273.483	174.805	103.03	176.02	187.921	177.897	92.3332	113.812	109.868	3
dvi-miR-N122c	100.685	94.5778	116.502	73.6404	60.0855	46.3937	153.442	128.932	82.2239	273.483	174.805	103.03	176.02	187.921	177.897	92.3332	113.812	109.868	3
dvi-miR-N123	0	0	0	0.82742	0.395299	1.21027	0	0.800818	2.86827	4.27317	6.08018	3.43434	5.33395	3.05562	3.90982	1.88435	7.9036	2.71278	3
dvi-miR-N124a	134.246	201.229	109.066	51.3001	45.0641	19.3643	38.3606	46.4474	21.034	57.6878	82.0825	104.747	69.3413	50.4177	85.0386	124.367	276.626	206.171	3
dvi-miR-N124b	134.246	201.229	109.066	51.3001	45.0641	19.3643	38.3606	46.4474	21.034	57.6878	82.0825	104.747	69.3413	50.4177	85.0386	124.367	276.626	206.171	3
dvi-miR-N125	4.47488	8.04918	4.95753	0.41371	2.37179	1.21027	8.52458	2.40245	2.86827	12.8195	10.6403	13.7374	13.3349	7.63905	9.77455	3.7687	11.065	6.78196	3
dvi-miR-N126	31.3241	26.1598	27.2664	34.3379	38.7393	45.5868	29.836	32.8335	38.2437	53.4146	10.6403	20.606	32.0037	32.084	39.0982	24.4966	17.3879	27.1278	3
dvi-miR-N127a	163.333	171.045	116.502	45.9218	58.109	65.3546	21.3114	24.8253	15.2975	57.6878	31.921	32.6262	42.6716	51.9455	27.3687	45.2244	61.648	27.1278	3
dvi-miR-N127b	163.333	171.045	116.502	45.9218	58.109	65.3546	21.3114	24.8253	15.2975	57.6878	31.921	32.6262	42.6716	51.9455	27.3687	45.2244	61.648	27.1278	3
dvi-miR-N128	248.356	217.328	240.44	107.978	104.359	107.311	183.278	369.978	183.57	196.566	165.685	132.222	168.019	218.477	208.198	131.905	169.137	234.656	3
dvi-miR-N129	33.5616	18.1106	17.3513	12.4113	4.74359	10.0856	17.0492	21.6221	39.1997	14.9561	22.8007	42.9292	45.3385	27.5006	31.2786	11.3061	44.2601	77.3143	3
dvi-miR-N134	6.71231	8.04918	9.91506	4.96452	5.13889	9.27874	25.5737	7.20736	7.64873	6.40976	7.60023	8.58585	2.66697	48.8899	8.79709	7.5374	4.74216	14.9203	3
dvi-miR-N135a	80.5478	74.4549	89.2355	8.2742	8.69658	9.68216	17.0492	51.2523	29.6388	21.3659	33.441	34.3434	37.3376	24.445	40.0757	24.4966	63.2288	59.6812	3
dvi-miR-N135b	80.5478	74.4549	89.2355	8.2742	8.69658	9.68216	17.0492	51.2523	29.6388	21.3659	33.441	34.3434	37.3376	24.445	40.0757	24.4966	63.2288	59.6812	3
dvi-miR-N136	11.1872	6.03688	17.3513	6.61936	5.92949	4.03423	0	0	0	0	0	0	0	1.52781	0.977455	0	0	0	3
dvi-miR-N137	55.936	38.2336	42.139	51.3001	37.1581	53.2519	89.5081	50.4515	52.585	87.6	65.362	70.4039	61.3404	76.3905	72.3317	39.5714	58.4866	42.0481	3
dvi-miR-N138	40.2739	26.1598	27.2664	27.7186	20.5556	21.3814	25.5737	18.4188	19.1218	23.5024	13.6804	24.0404	5.33395	16.8059	23.4589	9.42175	12.6458	9.49474	3
dvi-miR-N139	11.1872	6.03688	2.47876	1.24113	3.16239	4.84108	4.26229	9.60981	2.86827	2.13659	1.52005	1.71717	2.66697	1.52781	3.90982	1.88435	6.32288	5.42557	3
dvi-miR-N140	2.23744	4.02459	0	5.79194	6.72008	6.05135	25.5737	31.2319	23.9023	8.54634	6.08018	5.15151	10.6679	12.2225	13.6844	13.1905	15.8072	28.4842	3
dvi-miR-N141	2.23744	6.03688	2.47876	9.10162	7.90598	2.82396	0	8.00818	1.91218	4.27317	4.56014	0	2.66697	4.58343	5.86473	9.42175	11.065	13.5639	3
dvi-miR-N142	0	0	0	0	0.790598	0	0	0	2.86827	2.13659	1.52005	0	0	0	0.977455	0	0	0	3
dvi-miR-N143	2.23744	2.01229	0	2.48226	3.16239	1.21027	0	1.60164	0	4.27317	7.60023	13.7374	5.33395	1.52781	0	5.65305	4.74216	1.35639	3
dvi-miR-N144	2.23744	6.03688	4.95753	2.06855	1.9765	3.63081	17.0492	6.40654	21.034	4.27317	9.12027	12.0202	26.6697	7.63905	13.6844	3.7687	6.32288	8.13835	3
dvi-miR-N145	0	2.01229	2.47876	2.06855	7.11538	2.82396	29.836	20.8213	14.3414	10.6829	13.6804	10.303	13.3349	0	0.977455	33.9183	25.2915	24.415	3
dvi-miR-N147	2.23744	2.01229	0	0.82742	5.13889	2.01712	0	2.40245	0	0	0	0	0	1.52781	1.95491	5.65305	0	0	3
dvi-miR-N148	10303.4	7952.59	7743.66	28893.1	30077.9	30239	17790.8	20350.4	12609.9	6003.81	5919.06	5750.8	3019.01	4068.56	4842.31	8826.3	10069.2	13074.3	3
dvi-miR-N150	11.1872	4.02459	0	0.82742	0.395299	2.01712	21.3114	6.40654	7.64873	4.27317	4.56014	18.8889	5.33395	3.05562	12.7069	15.0748	14.2265	24.415	3
dvi-miR-N151	8.94975	4.02459	7.43629	28.9597	31.6239	32.2739	8.52458	16.8172	7.64873	23.5024	33.441	39.4949	45.3385	18.3337	33.2335	56.5305	52.1637	80.0271	3
dvi-miR-N152	4895.51	4793.28	4615.46	628.426	675.961	772.152	1167.87	1913.15	1593.8	2405.8	4695.42	8621.91	3963.12	3161.04	3319.44	3572.73	3066.6	6516.1	3
dvi-miR-N153	2.23744	2.01229	2.47876	2.48226	3.95299	6.45477	4.26229	6.40654	3.82437	2.13659	0	3.43434	2.66697	1.52781	2.93236	1.88435	14.2265	16.2767	3
dvi-miR-N155	20.1369	14.0861	19.8301	31.0283	35.1816	31.467	42.6229	84.8867	49.7168	14.9561	4.56014	20.606	18.6688	13.7503	49.8502	18.8435	66.3902	59.6812	3
dvi-miR-N156	8.94975	2.01229	4.95753	0.41371	1.9765	2.82396	0	3.20327	0	0	1.52005	5.15151	0	0	0.977455	0	6.32288	2.71278	3
dvi-miR-N157	93.9724	134.824	118.981	95.1533	92.5	128.289	93.7704	237.843	249.54	70.5073	80.5624	51.5151	160.018	85.5573	102.633	177.129	439.44	398.779	3
dvi-miR-N158a	149.908	213.303	151.205	100.118	115.823	125.061	72.4589	176.981	225.638	98.2829	114.003	99.5958	176.02	114.586	123.159	314.687	548.51	652.424	3
dvi-miR-N158b	2.23744	0	0	23.5815	16.6026	19.7677	21.3114	20.8213	12.4292	10.6829	4.56014	1.71717	5.33395	7.63905	11.7295	24.4966	23.7108	12.2075	3
dvi-miR-N159	185.707	146.897	188.386	67.8485	68.3867	101.663	59.6721	53.6548	63.102	64.0976	62.3219	39.4949	72.0083	48.8899	72.3317	62.1836	80.6167	66.4632	3
dvi-miR-N160a	302.054	336.053	233.004	131.56	148.237	105.293	72.4589	68.0695	68.8386	106.829	206.726	769.292	69.3413	132.919	212.108	350.489	58.4866	71.8887	3
dvi-miR-N160b	302.054	336.053	233.004	131.56	148.237	105.293	72.4589	68.0695	68.8386	106.829	206.726	769.292	69.3413	132.919	212.108	350.489	58.4866	71.8887	3
dvi-miR-N163a	0	0	0	0	0	0.403423	0	0	1.91218	0	6.08018	24.0404	2.66697	1.52781	3.90982	1.88435	3.16144	9.49474	3
dvi-miR-N163b	0	0	0	0	0	0.403423	0	0	1.91218	0	6.08018	24.0404	2.66697	1.52781	3.90982	1.88435	3.16144	9.49474	3
dvi-miR-N163c	0	0	0	0	0	0.403423	0	0	1.91218	0	6.08018	24.0404	2.66697	1.52781	3.90982	1.88435	3.16144	9.49474	3
dvi-miR-N163d	0	0	0	0	0	0.403423	0	0	1.91218	0	6.08018	24.0404	2.66697	1.52781	3.90982	1.88435	3.16144	9.49474	3
dvi-miR-N163e	0	0	0	0	0	0.403423	0	0	1.91218	0	6.08018	24.0404	2.66697	1.52781	3.90982	1.88435	3.16144	9.49474	3
dvi-miR-N163f	0	0	0	0	0	0.403423	0	0	1.91218	0	6.08018	24.0404	2.66697	1.52781	3.90982	1.88435	3.16144	9.49474	3
dvi-miR-N163g	0	0	0	0	0	0.403423	0	0	1.91218	0	6.08018	24.0404	2.66697	1.52781	3.90982	1.88435	3.16144	9.49474	3
dvi-miR-N163h	0	0	0	0	0	0.403423	0	0	1.91218	0	6.08018	24.0404	2.66697	1.52781	3.90982	1.88435	3.16144	9.49474	3
dvi-miR-N163i	0	0	0	0	0	0.403423	0	0	1.91218	0	6.08018	24.0404	2.66697	1.52781	3.90982	1.88435	3.16144	9.49474	3
dvi-miR-N164a	20.1369	16.0984	14.8726	66.6073	64.829	62.1272	149.18	68.8703	118.555	145.288	148.964	103.03	80.0092	87.0852	97.7455	239.313	271.884	288.911	3
dvi-miR-N164b	20.1369	16.0984	14.8726	66.6073	64.829	62.1272	149.18	68.8703	118.555	145.288	148.964	103.03	80.0092	87.0852	97.7455	239.313	271.884	288.911	3
dvi-miR-N165	1096.34	1140.97	998.942	5121.32	5973.36	6730.31	3767.86	5873.2	5889.52	2328.88	2085.5	1621.01	2384.27	2647.69	2464.16	1582.85	1016.4	835.537	3
dvi-miR-N166a	132.009	126.775	131.374	287.942	203.184	190.819	745.901	400.409	450.319	474.322	386.092	259.293	410.714	574.456	469.178	113.061	240.269	225.161	3
dvi-miR-N166b	132.009	126.775	131.374	287.942	203.184	190.819	745.901	400.409	450.319	474.322	386.092	259.293	410.714	574.456	469.178	113.061	240.269	225.161	3
dvi-miR-N166c	132.009	126.775	131.374	287.942	203.184	190.819	745.901	400.409	450.319	474.322	386.092	259.293	410.714	574.456	469.178	113.061	240.269	225.161	3
dvi-miR-N166d	132.009	126.775	131.374	287.942	203.184	190.819	745.901	400.409	450.319	474.322	386.092	259.293	410.714	574.456	469.178	113.061	240.269	225.161	3
dvi-miR-N166e	132.009	126.775	131.374	287.942	203.184	190.819	745.901	400.409	450.319	474.322	386.092	259.293	410.714	574.456	469.178	113.061	240.269	225.161	3
dvi-miR-N166f	132.009	126.775	131.374	287.942	203.184	190.819	745.901	400.409	450.319	474.322	386.092	259.293	410.714	574.456	469.178	113.061	240.269	225.161	3
dvi-miR-N166g	132.009	126.775	131.374	287.942	203.184	190.819	745.901	400.409	450.319	474.322	386.092	259.293	410.714	574.456	469.178	113.061	240.269	225.161	3
dvi-miR-N166h	132.009	126.775	131.374	287.942	203.184	190.819	745.901	400.409	450.319	474.322	386.092	259.293	410.714	574.456	469.178	113.061	240.269	225.161	3
dvi-miR-N167	109.634	102.627	54.5328	194.03	190.929	185.171	353.77	287.494	195.999	173.063	129.204	115.05	160.018	238.338	231.657	358.027	994.272	754.154	3
dvi-miR-N168	8.94975	12.0738	14.8726	6.61936	5.53419	2.01712	12.7869	4.80491	4.78046	8.54634	13.6804	24.0404	13.3349	12.2225	12.7069	11.3061	17.3879	50.1865	3
dvi-miR-N169a	4.47488	8.04918	17.3513	32.2694	36.7628	32.6773	34.0983	47.2482	26.7706	47.0049	47.1214	29.1919	37.3376	48.8899	43.9855	26.3809	22.1301	36.6226	3
dvi-miR-N169b	13.4246	20.1229	19.8301	13.6524	13.8355	14.9267	76.7212	65.667	55.4533	72.6439	34.961	32.6262	58.6734	51.9455	52.7826	35.8027	7.9036	18.9895	3
dvi-miR-N169c	13.4246	20.1229	19.8301	13.6524	13.8355	14.9267	76.7212	65.667	55.4533	72.6439	34.961	32.6262	58.6734	51.9455	52.7826	35.8027	7.9036	18.9895	3
dvi-miR-N169d	13.4246	20.1229	19.8301	13.6524	13.8355	14.9267	76.7212	65.667	55.4533	72.6439	34.961	32.6262	58.6734	51.9455	52.7826	35.8027	7.9036	18.9895	3
dvi-miR-N170a	107.397	118.725	86.7567	58.3331	42.6923	52.0416	25.5737	22.4229	15.2975	47.0049	59.2818	42.9292	77.3422	41.2509	31.2786	28.2653	15.8072	27.1278	3
dvi-miR-N170b	107.397	118.725	86.7567	58.3331	42.6923	52.0416	25.5737	22.4229	15.2975	47.0049	59.2818	42.9292	77.3422	41.2509	31.2786	28.2653	15.8072	27.1278	3
dvi-miR-N171a	78.3103	86.5286	71.8842	26.8912	35.1816	41.5526	98.0327	110.513	130.028	34.1854	25.8408	37.7777	40.0046	4.58343	5.86473	5.65305	4.74216	6.78196	3
dvi-miR-N171b	78.3103	86.5286	71.8842	26.8912	35.1816	41.5526	98.0327	110.513	130.028	34.1854	25.8408	37.7777	40.0046	4.58343	5.86473	5.65305	4.74216	6.78196	3
dvi-miR-N172a	0	2.01229	0	0	0	0	0	2.40245	0	8.54634	3.04009	0	10.6679	9.16686	5.86473	3.7687	0	8.13835	3
dvi-miR-N172b	0	2.01229	0	0	0	0	0	2.40245	0	8.54634	3.04009	0	10.6679	9.16686	5.86473	3.7687	0	8.13835	3
dvi-miR-N173	13.4246	4.02459	2.47876	6.61936	2.76709	2.01712	4.26229	1.60164	1.91218	0	7.60023	5.15151	8.00092	18.3337	4.88727	7.5374	15.8072	10.8511	3
dvi-miR-N174	22.3744	24.1475	17.3513	21.0992	24.5085	28.2396	46.8852	64.8662	51.6289	25.639	9.12027	13.7374	13.3349	15.2781	30.3011	26.3809	72.7131	48.8301	3
dvi-miR-N175a	4.47488	4.02459	0	3.30968	2.37179	1.61369	0	15.2155	18.1657	6.40976	13.6804	8.58585	13.3349	16.8059	6.84218	1.88435	7.9036	1.35639	3
dvi-miR-N175b	4.47488	4.02459	0	3.30968	2.37179	1.61369	0	15.2155	18.1657	6.40976	13.6804	8.58585	13.3349	16.8059	6.84218	1.88435	7.9036	1.35639	3
dvi-miR-N175c	4.47488	4.02459	0	3.30968	2.37179	1.61369	0	15.2155	18.1657	6.40976	13.6804	8.58585	13.3349	16.8059	6.84218	1.88435	7.9036	1.35639	3
dvi-miR-N175d	4.47488	4.02459	0	3.30968	2.37179	1.61369	0	15.2155	18.1657	6.40976	13.6804	8.58585	13.3349	16.8059	6.84218	1.88435	7.9036	1.35639	3
dvi-miR-N175e	4.47488	4.02459	0	3.30968	2.37179	1.61369	0	15.2155	18.1657	6.40976	13.6804	8.58585	13.3349	16.8059	6.84218	1.88435	7.9036	1.35639	3
dvi-miR-N175f	4.47488	4.02459	0	3.30968	2.37179	1.61369	0	15.2155	18.1657	6.40976	13.6804	8.58585	13.3349	16.8059	6.84218	1.88435	7.9036	1.35639	3
dvi-miR-N175g	4.47488	4.02459	0	3.30968	2.37179	1.61369	0	15.2155	18.1657	6.40976	13.6804	8.58585	13.3349	16.8059	6.84218	1.88435	7.9036	1.35639	3
dvi-miR-N175h	4.47488	4.02459	0	3.30968	2.37179	1.61369	0	15.2155	18.1657	6.40976	13.6804	8.58585	13.3349	16.8059	6.84218	1.88435	7.9036	1.35639	3
dvi-miR-N175i	4.47488	4.02459	0	3.30968	2.37179	1.61369	0	15.2155	18.1657	6.40976	13.6804	8.58585	13.3349	16.8059	6.84218	1.88435	7.9036	1.35639	3
dvi-miR-N177	2.23744	6.03688	7.43629	1.65484	0.790598	1.21027	0	2.40245	2.86827	23.5024	6.08018	24.0404	2.66697	10.6947	13.6844	18.8435	14.2265	10.8511	3
dvi-miR-N178	170.045	130.799	200.78	172.103	114.637	183.961	93.7704	52.854	18.1657	47.0049	31.921	22.3232	72.0083	59.5846	70.3768	82.9114	126.458	99.0166	3
dvi-miR-N180	2.23744	12.0738	2.47876	2.06855	0	1.61369	17.0492	7.20736	7.64873	2.13659	3.04009	8.58585	8.00092	6.11124	3.90982	13.1905	3.16144	13.5639	3
dvi-miR-N181	6.71231	2.01229	7.43629	4.1371	8.30128	2.01712	0	4.00409	8.60482	2.13659	3.04009	18.8889	10.6679	9.16686	10.752	9.42175	11.065	12.2075	3
dvi-miR-N182	24.6118	36.2213	29.7452	175.413	196.859	197.677	102.295	106.509	121.424	42.7317	45.6014	44.6464	98.678	70.2792	73.3091	52.7618	79.036	77.3143	3
dvi-miR-N183a	174.52	191.168	156.162	88.1203	84.1987	91.5771	123.606	80.8826	96.5652	29.9122	36.4811	39.4949	18.6688	41.2509	34.2109	16.9592	22.1301	23.0587	3
dvi-miR-N183b	174.52	191.168	156.162	88.1203	84.1987	91.5771	123.606	80.8826	96.5652	29.9122	36.4811	39.4949	18.6688	41.2509	34.2109	16.9592	22.1301	23.0587	3
dvi-miR-N184	71.598	70.4303	66.9266	5.37823	2.76709	21.7849	166.229	14.4147	55.4533	6.40976	12.1604	25.7575	10.6679	0	2.93236	3.7687	3.16144	2.71278	3
dvi-miR-N186	15.6621	6.03688	4.95753	30.2008	25.6944	22.9951	29.836	27.2278	19.1218	76.9171	62.3219	77.2726	42.6716	56.529	41.0531	5.65305	6.32288	18.9895	3
dvi-miR-N187	4.47488	6.03688	9.91506	14.0661	12.6496	13.7164	21.3114	20.0204	24.8584	2.13659	9.12027	1.71717	13.3349	16.8059	14.6618	28.2653	15.8072	23.0587	3
dvi-miR-N188	0	4.02459	9.91506	2.06855	0.395299	1.21027	0	1.60164	1.91218	4.27317	1.52005	8.58585	5.33395	4.58343	2.93236	11.3061	1.58072	2.71278	3
dvi-miR-N190a	26.8493	22.1352	22.3089	1.65484	2.37179	2.42054	12.7869	11.2114	15.2975	14.9561	13.6804	18.8889	26.6697	7.63905	17.5942	5.65305	9.48431	9.49474	3
dvi-miR-N190b	26.8493	22.1352	22.3089	1.65484	2.37179	2.42054	12.7869	11.2114	15.2975	14.9561	13.6804	18.8889	26.6697	7.63905	17.5942	5.65305	9.48431	9.49474	3
dvi-miR-N190c	20.1369	50.3073	66.9266	14.8936	12.6496	17.3472	25.5737	51.2523	27.7266	23.5024	4.56014	65.2524	37.3376	45.8343	16.6167	5.65305	118.554	141.065	3
dvi-miR-N191	24.6118	20.1229	9.91506	7.44678	2.37179	6.8582	17.0492	6.40654	1.91218	2.13659	3.04009	6.86868	0	4.58343	4.88727	1.88435	12.6458	6.78196	3
dvi-miR-N192a	85.0226	112.688	136.332	12.825	11.0684	20.1712	17.0492	34.4352	24.8584	42.7317	53.2016	92.7271	80.0092	48.8899	73.3091	56.5305	112.231	187.182	3
dvi-miR-N192b	85.0226	112.688	136.332	12.825	11.0684	20.1712	17.0492	34.4352	24.8584	42.7317	53.2016	92.7271	80.0092	48.8899	73.3091	56.5305	112.231	187.182	3
