# Supplementary material for: Elucidation of the MicroRNA Transcriptome in Western Corn Rootworm Reveals Its Dynamic and Evolutionary Complexity
Source: Genomics Proteomics Bioinformatics. 2021 Feb 17;19(5):800–14. doi: 10.1016/j.gpb.2019.03.008 (PMC9170749; doi:10.1016/j.gpb.2019.03.008)
Supplement: Supplementary Table S7 [file mmc12.xlsx]

## Sheet: Sheet1
Table S7 miRNA clusters in WCR
Cluster ID	Clustered miRNA members	Contigs/Scaffolds	Strands	pre-miRNA coordinates
1	dvi-mir-2944a	C81898231	-	95..148
	dvi-mir-9a	C81898231	-	231..290
2	dvi-mir-N048	C82921992	-	170..229
	dvi-mir-N055	C82921992	-	36..100
3	dvi-mir-100	scaffold100150	+	15859..15919
	dvi-let-7	scaffold100150	+	16000..16066
4	dvi-mir-71	scaffold125214	+	19432..19489
	dvi-mir-2a	scaffold125214	+	19552..19604
	dvi-mir-13a	scaffold125214	+	19665..19723
	dvi-mir-13b	scaffold125214	+	19787..19843
	dvi-mir-2b	scaffold125214	+	21148..21202
	dvi-mir-2c	scaffold125214	+	21324..21377
5	dvi-mir-N038a	scaffold181886	+	168..219
	dvi-mir-N038d	scaffold181886	+	34..107
6	dvi-mir-2779d	scaffold210284	+	14639..14696
	dvi-mir-2779e	scaffold210284	+	15750..15807
7	dvi-mir-N175a	scaffold21122	+	14919..14982
	dvi-mir-N175b	scaffold21122	+	15422..15485
	dvi-mir-N175c	scaffold21122	+	15925..15988
8	dvi-mir-N128	scaffold212615	+	1046..1102
	dvi-mir-N108	scaffold212615	+	2612..2668
	dvi-mir-N095	scaffold212615	+	3222..3279
9	dvi-mir-275a	scaffold22325	-	4104..4159
	dvi-mir-275b	scaffold22325	-	5971..6026
10	dvi-mir-N038b	scaffold312010	+	1333..1395
	dvi-mir-N038c	scaffold312010	+	2325..2387
11	dvi-mir-N164a	scaffold370414	+	476..534
	dvi-mir-N164b	scaffold370414	+	701..759
12	dvi-mir-N185a	scaffold425099	+	10832..10886
	dvi-mir-N185b	scaffold425099	+	9921..9976
13	dvi-mir-N180	scaffold49048	-	15263..15321
	dvi-mir-N187	scaffold49048	-	15659..15714
14	dvi-mir-9c	scaffold525091	+	3569..3628
	dvi-mir-2944b	scaffold525091	+	3711..3764
15	dvi-mir-N093	scaffold61344	+	29144..29202
	dvi-mir-N013	scaffold61344	+	29576..29634
16	dvi-mir-N191	scaffold666573	+	178..234
	dvi-mir-N135a	scaffold666573	+	392..451
17	dvi-mir-2944c	scaffold690841	-	3088..3141
	dvi-mir-9d	scaffold690841	-	3224..3283
18	dvi-mir-N148	scaffold72656	-	16063..16124
	dvi-mir-N165	scaffold72656	-	16358..16419
19	dvi-mir-N175g	scaffold82609	+	311..374
	dvi-mir-N175h	scaffold82609	+	814..877
	dvi-mir-N175d	scaffold82609	+	1317..1380
	dvi-mir-N175e	scaffold82609	+	1820..1883
	dvi-mir-N175f	scaffold82609	+	2323..2386
	dvi-mir-N175i	scaffold82609	+	2959..3022
20	dvi-mir-124b	scaffold83230	-	24049..24106
	dvi-mir-124c	scaffold83230	-	25218..25275
