# Supplementary material for: Elucidation of the MicroRNA Transcriptome in Western Corn Rootworm Reveals Its Dynamic and Evolutionary Complexity
Source: Genomics Proteomics Bioinformatics. 2021 Feb 17;19(5):800–14. doi: 10.1016/j.gpb.2019.03.008 (PMC9170749; doi:10.1016/j.gpb.2019.03.008)
Supplement: Supplementary Table S8 [file mmc13.xlsx]

## Sheet: Sheet1
Table S8 Summary of PARE libraries in WCR
Length (nt)	Control	1st instar S1	1st instar S2
18	1231413	83307	84177
19	1189876	2689358	2693533
20	1581316	79339864	79292439
21	2605621	54345804	54383625
22	6292291	84299	84318
23	3186419	26185	26309
24	1527300	17328	17435
25	1560647	11551	11877
26	4549066	10555	10476
27	10125095	8017	7885
28	4587380	4222	4311
29	1130948	2516	2601
Total	39567372	136623006	136618986
